# Supplementary material for: Dioxidobis(pentane-2,4-dionato-κ2 O,O′)(pyridine-4-carbaldehyde oxime-κN 1)uranium(VI)
Source: Acta Crystallogr Sect E Struct Rep Online. 2008 May 10;64(Pt 6):m788. doi: 10.1107/S1600536808012889 (PMC2961597; doi:10.1107/S1600536808012889)
Supplement: Supplementary file 1 [file e-64-0m788-sup1.cif]

##############################################################################
###                                                                        ###
###        Electronic paper (Acta Crystallographica Section E)             ###
###                                                                        ###
##############################################################################
#                                                                            #
# This CIF contains the data in a paper accepted for publication in Acta     #
# Crystallographica Section E. It conforms to the requirements of Notes      #
# for Authors for Section E, and has been peer reviewed under the auspices   #
# of the IUCr Commission on Journals.                                        #
#                                                                            #
# Full details of the Crystallographic Information File format               #
# are given in the paper "The Crystallographic Information File (CIF):       #
# a New Standard Archive File for Crystallography" by S. R. Hall, F. H.      #
# Allen and I. D. Brown [Acta Cryst. (1991), A47, 655-685].                  #
#                                                                            #
# The current version of the core CIF dictionary is obtainable from          #
# ftp://ftp.iucr.org/pub/cif_core.dic. The current version number is 2.4.    #
#                                                                            #
# Software is freely available for graphical display of the structure(s) in  #
# this CIF.  For information consult the CIF home page http://www.iucr.org/  #
# cif/home.html                                                              #
#                                                                            #
# This file may be used for bona fide research purposes within the           #
# scientific community so long as proper attribution is given to the journal # 
# article from which it was obtained.                                        #
#                                                                            #
##############################################################################
                                             
data_I
_audit_creation_method     SHELXL-97
_chemical_name_systematic
;
Dioxidobis(pentane-2,4-dionato-\k^2^O,O')(pyridine-4-carbaldehyde
oxime-\kN^1^)uranium(VI)
;
_chemical_name_common     ?
_chemical_formula_moiety     'C16 H20 N2 O7 U'
_chemical_formula_sum     'C16 H20 N2 O7 U'
_chemical_formula_iupac     '[U (C5 H7 O2)2 O2 (C6 H6 N2 O)]'
_chemical_formula_weight     590.37
_chemical_melting_point     ?
_symmetry_cell_setting     Triclinic
_symmetry_space_group_name_H-M     'P -1'
_symmetry_space_group_name_Hall     '-P 1'
loop_
    _symmetry_equiv_pos_as_xyz
    'x, y, z'
    '-x, -y, -z'
_cell_length_a     8.1969(6)
_cell_length_b     11.2632(9)
_cell_length_c     11.7448(9)
_cell_angle_alpha     71.0160(10)
_cell_angle_beta     75.660(2)
_cell_angle_gamma     80.137(2)
_cell_volume     988.51(13)
_cell_formula_units_Z     2
_cell_measurement_reflns_used     5400
_cell_measurement_theta_min     2.2515
_cell_measurement_theta_max     28.2765
_cell_measurement_temperature     291
_exptl_crystal_description     block
_exptl_crystal_colour     orange
_exptl_crystal_size_max     0.20
_exptl_crystal_size_mid     0.18
_exptl_crystal_size_min     0.15
_exptl_crystal_density_diffrn     1.983
_exptl_crystal_density_meas     ?
_exptl_crystal_density_method     'not measured'
_exptl_crystal_F_000     556
_exptl_absorpt_coefficient_mu     8.247
_exptl_absorpt_correction_type     multi-scan
_exptl_absorpt_process_details     '(SADABS; Sheldrick, 1996)'
_exptl_absorpt_correction_T_min     0.2893
_exptl_absorpt_correction_T_max     0.3709
_exptl_special_details
;
;
_diffrn_ambient_temperature     291
_diffrn_radiation_type     MoK\a
_diffrn_radiation_wavelength     0.71073
_diffrn_radiation_source     'fine-focus sealed tube'
_diffrn_radiation_monochromator     graphite
_diffrn_measurement_device_type     'Bruker SMART CCD area-detector'
_diffrn_measurement_method     '\f and \w'
_diffrn_detector_area_resol_mean     8.366
_diffrn_reflns_number     7404
_diffrn_reflns_av_R_equivalents     0.0127
_diffrn_reflns_av_sigmaI/netI     0.0277
_diffrn_reflns_theta_min     1.87
_diffrn_reflns_theta_max     28.30
_diffrn_reflns_theta_full     28.30
_diffrn_measured_fraction_theta_max     0.986
_diffrn_measured_fraction_theta_full     0.986
_diffrn_reflns_limit_h_min     -10
_diffrn_reflns_limit_h_max     9
_diffrn_reflns_limit_k_min     -14
_diffrn_reflns_limit_k_max     15
_diffrn_reflns_limit_l_min     -15
_diffrn_reflns_limit_l_max     15
_diffrn_standards_number     ?
_diffrn_standards_interval_count     ?
_diffrn_standards_interval_time     ?
_diffrn_standards_decay_%     ?
_refine_special_details
;
Refinement of <i>F</i>^2^ against ALL reflections. The weighted <i>R</i>-factor
<i>wR</i> and goodness of fit <i>S</i> are based on <i>F</i>^2^, conventional
<i>R</i>-factors <i>R</i> are based on <i>F</i>, with <i>F</i> set to zero for
negative <i>F</i>^2^. The threshold expression of <i>F</i>^2^ >
\s(<i>F</i>^2^) is used only for calculating <i>R</i>-factors(gt) <i>etc</i>.
and is not relevant to the choice of reflections for refinement.
<i>R</i>-factors based on <i>F</i>^2^ are statistically about twice as large
as those based on <i>F</i>, and <i>R</i>- factors based on ALL data will be
even larger.
;
_reflns_number_total     4832
_reflns_number_gt     4538
_reflns_threshold_expression     I>2\s(I)
_refine_ls_structure_factor_coef     Fsqd
_refine_ls_matrix_type     full
_refine_ls_R_factor_all     0.0214
_refine_ls_R_factor_gt     0.0192
_refine_ls_wR_factor_gt     0.0474
_refine_ls_wR_factor_ref     0.0484
_refine_ls_goodness_of_fit_ref     1.086
_refine_ls_restrained_S_all     1.086
_refine_ls_number_reflns     4832
_refine_ls_number_parameters     240
_refine_ls_number_restraints     0
_refine_ls_hydrogen_treatment     constr
_refine_ls_weighting_scheme     calc
_refine_ls_weighting_details
          'calc w=1/[\s^2^(Fo^2^)+(0.018P)^2^+0.4544P] where P=(Fo^2^+2Fc^2^)/3'
_atom_sites_solution_hydrogens     geom
_atom_sites_solution_primary     direct
_atom_sites_solution_secondary     difmap
_refine_ls_shift/su_max     0.016
_refine_ls_shift/su_mean     0.000
_refine_diff_density_max     0.628
_refine_diff_density_min     -0.711
_refine_ls_extinction_method     none
_refine_ls_extinction_coef     ?
loop_
    _atom_type_symbol
    _atom_type_description
    _atom_type_scat_dispersion_real
    _atom_type_scat_dispersion_imag
    _atom_type_scat_source
    'C' 'C' 0.0033 0.0016
                         'International Tables Vol C Tables 4.2.6.8 and 6.1.1.4'
    'H' 'H' 0.0000 0.0000
                         'International Tables Vol C Tables 4.2.6.8 and 6.1.1.4'
    'N' 'N' 0.0061 0.0033
                         'International Tables Vol C Tables 4.2.6.8 and 6.1.1.4'
    'O' 'O' 0.0106 0.0060
                         'International Tables Vol C Tables 4.2.6.8 and 6.1.1.4'
    'U' 'U' -9.6767 9.6646
                         'International Tables Vol C Tables 4.2.6.8 and 6.1.1.4'
_computing_data_collection     'SMART (Bruker, 2001)'
_computing_cell_refinement     'SAINT (Bruker, 2001)'
_computing_data_reduction     'SAINT (Bruker, 2001)'
_computing_structure_solution     'SHELXS97 (Sheldrick, 2008)'
_computing_structure_refinement     'SHELXL97 (Sheldrick, 2008)'
_computing_molecular_graphics
;
SHELXTL (Sheldrick, 2008) and CrystalMaker (CrystalMaker, 2007)
;
_computing_publication_material     'SHELXTL (Sheldrick, 2008)'
loop_
    _atom_site_type_symbol
    _atom_site_label
    _atom_site_fract_x
    _atom_site_fract_y
    _atom_site_fract_z
    _atom_site_U_iso_or_equiv
    _atom_site_adp_type
    _atom_site_calc_flag
    _atom_site_refinement_flags
    _atom_site_occupancy
    _atom_site_disorder_assembly
    _atom_site_disorder_group
    U U1 0.097943(12) 0.796870(9) 0.824753(9) 0.03536(4) Uani d . 1 . .
    O O1 -0.0310(3) 0.9423(2) 0.7952(2) 0.0525(6) Uani d . 1 . .
    O O2 0.2248(3) 0.6515(2) 0.8605(2) 0.0503(5) Uani d . 1 . .
    O O3 0.3515(3) 0.8856(2) 0.7061(2) 0.0499(5) Uani d . 1 . .
    O O4 0.2204(3) 0.8617(2) 0.9494(2) 0.0490(5) Uani d . 1 . .
    O O5 0.1115(3) 0.7877(3) 0.6262(2) 0.0601(7) Uani d . 1 . .
    O O6 -0.1153(3) 0.6784(3) 0.8304(2) 0.0579(6) Uani d . 1 . .
    O O7 -0.5265(4) 0.6725(3) 1.5844(2) 0.0731(8) Uani d . 1 . .
    H H7 -0.5787 0.7280 1.6141 0.110 Uiso calc R 1 . .
    N N1 -0.0878(3) 0.7423(2) 1.0457(2) 0.0420(5) Uani d . 1 . .
    N N2 -0.4406(4) 0.7272(3) 1.4648(3) 0.0593(8) Uani d . 1 . .
    C C1 0.4046(6) 0.8379(5) 1.0811(4) 0.0735(12) Uani d . 1 . .
    H H1A 0.3173 0.8863 1.1233 0.110 Uiso calc R 1 . .
    H H1B 0.5126 0.8648 1.0740 0.110 Uiso calc R 1 . .
    H H1C 0.4033 0.7501 1.1266 0.110 Uiso calc R 1 . .
    C C2 0.3743(4) 0.8576(3) 0.9552(3) 0.0470(7) Uani d . 1 . .
    C C3 0.5049(4) 0.8757(4) 0.8536(3) 0.0531(8) Uani d . 1 . .
    H H3 0.6133 0.8728 0.8664 0.064 Uiso calc R 1 . .
    C C4 0.4875(4) 0.8978(3) 0.7336(3) 0.0442(7) Uani d . 1 . .
    C C5 0.6322(5) 0.9391(4) 0.6284(4) 0.0598(9) Uani d . 1 . .
    H H5A 0.6415 0.8938 0.5701 0.090 Uiso calc R 1 . .
    H H5B 0.7351 0.9220 0.6584 0.090 Uiso calc R 1 . .
    H H5C 0.6127 1.0279 0.5890 0.090 Uiso calc R 1 . .
    C C6 -0.2910(7) 0.5394(5) 0.8211(5) 0.0811(14) Uani d . 1 . .
    H H6A -0.2656 0.4802 0.8959 0.122 Uiso calc R 1 . .
    H H6B -0.2988 0.4946 0.7660 0.122 Uiso calc R 1 . .
    H H6C -0.3968 0.5882 0.8394 0.122 Uiso calc R 1 . .
    C C7 -0.1524(5) 0.6261(3) 0.7615(4) 0.0546(9) Uani d . 1 . .
    C C8 -0.0769(6) 0.6479(4) 0.6384(4) 0.0612(10) Uani d . 1 . .
    H H8 -0.1122 0.6050 0.5946 0.073 Uiso calc R 1 . .
    C C9 0.0470(5) 0.7286(4) 0.5752(3) 0.0551(8) Uani d . 1 . .
    C C10 0.1107(7) 0.7529(6) 0.4392(4) 0.0844(14) Uani d . 1 . .
    H H10A 0.0741 0.8381 0.3971 0.127 Uiso calc R 1 . .
    H H10B 0.0667 0.6955 0.4119 0.127 Uiso calc R 1 . .
    H H10C 0.2321 0.7406 0.4216 0.127 Uiso calc R 1 . .
    C C11 -0.1242(4) 0.8257(3) 1.1105(3) 0.0454(7) Uani d . 1 . .
    H H11 -0.0868 0.9054 1.0725 0.054 Uiso calc R 1 . .
    C C12 -0.2131(4) 0.7997(3) 1.2294(3) 0.0450(7) Uani d . 1 . .
    H H12 -0.2366 0.8607 1.2704 0.054 Uiso calc R 1 . .
    C C13 -0.2680(4) 0.6800(3) 1.2880(3) 0.0422(6) Uani d . 1 . .
    C C14 -0.2309(5) 0.5944(3) 1.2224(3) 0.0499(8) Uani d . 1 . .
    H H14 -0.2650 0.5136 1.2590 0.060 Uiso calc R 1 . .
    C C15 -0.1426(4) 0.6286(3) 1.1019(3) 0.0477(7) Uani d . 1 . .
    H H15 -0.1205 0.5699 1.0582 0.057 Uiso calc R 1 . .
    C C16 -0.3646(4) 0.6443(3) 1.4146(3) 0.0499(7) Uani d . 1 . .
    H H16 -0.3700 0.5594 1.4585 0.060 Uiso calc R 1 . .
loop_
    _atom_site_aniso_label
    _atom_site_aniso_U_11
    _atom_site_aniso_U_22
    _atom_site_aniso_U_33
    _atom_site_aniso_U_12
    _atom_site_aniso_U_13
    _atom_site_aniso_U_23
    U1 0.03482(6) 0.03467(6) 0.03998(6) -0.00562(4) -0.00817(4) -0.01417(4)
    O1 0.0479(13) 0.0446(13) 0.0623(14) 0.0015(10) -0.0158(11) -0.0122(11)
    O2 0.0508(13) 0.0390(11) 0.0602(14) 0.0021(10) -0.0093(11) -0.0185(10)
    O3 0.0451(12) 0.0615(14) 0.0453(12) -0.0194(11) -0.0089(10) -0.0120(10)
    O4 0.0425(12) 0.0625(14) 0.0517(13) -0.0112(10) -0.0082(10) -0.0279(11)
    O5 0.0639(15) 0.0816(19) 0.0458(13) -0.0301(14) -0.0099(11) -0.0229(12)
    O6 0.0551(14) 0.0736(17) 0.0558(14) -0.0292(13) -0.0066(11) -0.0255(12)
    O7 0.081(2) 0.081(2) 0.0483(14) -0.0147(16) 0.0146(13) -0.0240(14)
    N1 0.0463(14) 0.0372(12) 0.0438(13) -0.0086(11) -0.0025(11) -0.0166(10)
    N2 0.0593(18) 0.068(2) 0.0463(15) -0.0052(15) 0.0015(13) -0.0211(14)
    C1 0.076(3) 0.098(3) 0.061(2) -0.014(2) -0.027(2) -0.030(2)
    C2 0.0491(18) 0.0439(16) 0.0576(19) -0.0041(14) -0.0196(15) -0.0219(14)
    C3 0.0380(16) 0.065(2) 0.063(2) -0.0031(15) -0.0154(15) -0.0240(17)
    C4 0.0367(15) 0.0370(15) 0.0599(19) -0.0051(12) -0.0083(13) -0.0162(13)
    C5 0.0427(18) 0.066(2) 0.068(2) -0.0156(16) -0.0021(16) -0.0179(19)
    C6 0.088(3) 0.074(3) 0.092(3) -0.043(3) -0.037(3) -0.009(2)
    C7 0.056(2) 0.0462(18) 0.070(2) -0.0095(15) -0.0324(18) -0.0129(16)
    C8 0.081(3) 0.060(2) 0.059(2) -0.015(2) -0.035(2) -0.0203(18)
    C9 0.064(2) 0.062(2) 0.0488(18) -0.0043(17) -0.0251(17) -0.0193(16)
    C10 0.101(4) 0.113(4) 0.052(2) -0.022(3) -0.027(2) -0.028(2)
    C11 0.0494(17) 0.0335(14) 0.0522(17) -0.0071(13) -0.0011(14) -0.0168(13)
    C12 0.0470(17) 0.0408(16) 0.0516(17) -0.0059(13) -0.0046(13) -0.0230(13)
    C13 0.0398(15) 0.0447(16) 0.0443(15) -0.0046(12) -0.0067(12) -0.0174(13)
    C14 0.061(2) 0.0338(15) 0.0496(17) -0.0106(14) -0.0003(15) -0.0110(13)
    C15 0.062(2) 0.0337(15) 0.0469(16) -0.0083(14) 0.0011(14) -0.0185(13)
    C16 0.0557(19) 0.0467(17) 0.0467(17) -0.0092(15) -0.0036(14) -0.0162(14)
_geom_special_details
;
All e.s.d.'s (except the e.s.d. in the dihedral angle between two l.s. planes)
are estimated using the full covariance matrix. The cell e.s.d.'s are taken
into account individually in the estimation of e.s.d.'s in distances, angles
and torsion angles; correlations between e.s.d.'s in cell parameters are only
used when they are defined by crystal symmetry. An approximate (isotropic)
treatment of cell e.s.d.'s is used for estimating e.s.d.'s involving l.s.
planes.
;
loop_
    _geom_bond_atom_site_label_1
    _geom_bond_atom_site_label_2
    _geom_bond_site_symmetry_2
    _geom_bond_distance
    _geom_bond_publ_flag
    U1 O1 . 1.772(2) ?
    U1 O2 . 1.768(2) ?
    U1 O3 . 2.374(2) ?
    U1 O4 . 2.314(2) ?
    U1 O5 . 2.342(2) ?
    U1 O6 . 2.350(2) ?
    U1 N1 . 2.599(3) ?
    O3 C4 . 1.275(4) ?
    O4 C2 . 1.272(4) ?
    O5 C9 . 1.272(4) ?
    O6 C7 . 1.260(4) ?
    O7 N2 . 1.394(4) ?
    O7 H7 . 0.8200 ?
    N1 C15 . 1.334(4) ?
    N1 C11 . 1.345(4) ?
    N2 C16 . 1.259(5) ?
    C1 C2 . 1.499(5) ?
    C1 H1A . 0.9600 ?
    C1 H1B . 0.9600 ?
    C1 H1C . 0.9600 ?
    C2 C3 . 1.377(5) ?
    C3 C4 . 1.389(5) ?
    C3 H3 . 0.9300 ?
    C4 C5 . 1.497(5) ?
    C5 H5A . 0.9600 ?
    C5 H5B . 0.9600 ?
    C5 H5C . 0.9600 ?
    C6 C7 . 1.509(5) ?
    C6 H6A . 0.9600 ?
    C6 H6B . 0.9600 ?
    C6 H6C . 0.9600 ?
    C7 C8 . 1.383(6) ?
    C8 C9 . 1.382(6) ?
    C8 H8 . 0.9300 ?
    C9 C10 . 1.500(6) ?
    C10 H10A . 0.9600 ?
    C10 H10B . 0.9600 ?
    C10 H10C . 0.9600 ?
    C11 C12 . 1.367(4) ?
    C11 H11 . 0.9300 ?
    C12 C13 . 1.394(4) ?
    C12 H12 . 0.9300 ?
    C13 C14 . 1.372(4) ?
    C13 C16 . 1.462(4) ?
    C14 C15 . 1.382(5) ?
    C14 H14 . 0.9300 ?
    C15 H15 . 0.9300 ?
    C16 H16 . 0.9300 ?
loop_
    _geom_angle_atom_site_label_1
    _geom_angle_atom_site_label_2
    _geom_angle_atom_site_label_3
    _geom_angle_site_symmetry_1
    _geom_angle_site_symmetry_3
    _geom_angle
    _geom_angle_publ_flag
    O1 U1 O2 . . 177.73(10) ?
    O1 U1 O3 . . 94.67(10) ?
    O1 U1 O4 . . 89.96(10) ?
    O1 U1 O5 . . 90.77(11) ?
    O1 U1 O6 . . 93.99(11) ?
    O1 U1 N1 . . 86.40(10) ?
    O2 U1 O3 . . 86.31(10) ?
    O2 U1 O4 . . 88.42(10) ?
    O2 U1 O5 . . 91.46(11) ?
    O2 U1 O6 . . 86.34(11) ?
    O2 U1 N1 . . 91.57(10) ?
    O3 U1 O4 . . 71.32(8) ?
    O3 U1 O5 . . 75.30(8) ?
    O3 U1 O6 . . 145.01(9) ?
    O3 U1 N1 . . 142.48(8) ?
    O4 U1 O5 . . 146.56(8) ?
    O4 U1 O6 . . 142.51(8) ?
    O4 U1 N1 . . 71.18(8) ?
    O5 U1 O6 . . 70.74(8) ?
    O5 U1 N1 . . 142.22(8) ?
    O6 U1 N1 . . 71.89(8) ?
    C4 O3 U1 . . 133.1(2) ?
    C2 O4 U1 . . 131.5(2) ?
    C9 O5 U1 . . 138.1(2) ?
    C7 O6 U1 . . 137.8(2) ?
    N2 O7 H7 . . 109.5 ?
    C15 N1 C11 . . 117.3(3) ?
    C15 N1 U1 . . 121.6(2) ?
    C11 N1 U1 . . 121.0(2) ?
    C16 N2 O7 . . 111.2(3) ?
    C2 C1 H1A . . 109.5 ?
    C2 C1 H1B . . 109.5 ?
    H1A C1 H1B . . 109.5 ?
    C2 C1 H1C . . 109.5 ?
    H1A C1 H1C . . 109.5 ?
    H1B C1 H1C . . 109.5 ?
    O4 C2 C3 . . 123.3(3) ?
    O4 C2 C1 . . 115.3(3) ?
    C3 C2 C1 . . 121.3(3) ?
    C2 C3 C4 . . 125.1(3) ?
    C2 C3 H3 . . 117.5 ?
    C4 C3 H3 . . 117.5 ?
    O3 C4 C3 . . 123.4(3) ?
    O3 C4 C5 . . 116.4(3) ?
    C3 C4 C5 . . 120.2(3) ?
    C4 C5 H5A . . 109.5 ?
    C4 C5 H5B . . 109.5 ?
    H5A C5 H5B . . 109.5 ?
    C4 C5 H5C . . 109.5 ?
    H5A C5 H5C . . 109.5 ?
    H5B C5 H5C . . 109.5 ?
    C7 C6 H6A . . 109.5 ?
    C7 C6 H6B . . 109.5 ?
    H6A C6 H6B . . 109.5 ?
    C7 C6 H6C . . 109.5 ?
    H6A C6 H6C . . 109.5 ?
    H6B C6 H6C . . 109.5 ?
    O6 C7 C8 . . 123.4(3) ?
    O6 C7 C6 . . 115.5(4) ?
    C8 C7 C6 . . 121.1(3) ?
    C9 C8 C7 . . 125.1(3) ?
    C9 C8 H8 . . 117.4 ?
    C7 C8 H8 . . 117.4 ?
    O5 C9 C8 . . 123.3(3) ?
    O5 C9 C10 . . 116.0(4) ?
    C8 C9 C10 . . 120.6(3) ?
    C9 C10 H10A . . 109.5 ?
    C9 C10 H10B . . 109.5 ?
    H10A C10 H10B . . 109.5 ?
    C9 C10 H10C . . 109.5 ?
    H10A C10 H10C . . 109.5 ?
    H10B C10 H10C . . 109.5 ?
    N1 C11 C12 . . 123.6(3) ?
    N1 C11 H11 . . 118.2 ?
    C12 C11 H11 . . 118.2 ?
    C11 C12 C13 . . 118.7(3) ?
    C11 C12 H12 . . 120.6 ?
    C13 C12 H12 . . 120.6 ?
    C14 C13 C12 . . 118.0(3) ?
    C14 C13 C16 . . 119.6(3) ?
    C12 C13 C16 . . 122.4(3) ?
    C13 C14 C15 . . 119.8(3) ?
    C13 C14 H14 . . 120.1 ?
    C15 C14 H14 . . 120.1 ?
    N1 C15 C14 . . 122.6(3) ?
    N1 C15 H15 . . 118.7 ?
    C14 C15 H15 . . 118.7 ?
    N2 C16 C13 . . 120.8(3) ?
    N2 C16 H16 . . 119.6 ?
    C13 C16 H16 . . 119.6 ?
loop_
    _geom_hbond_atom_site_label_D
    _geom_hbond_atom_site_label_H
    _geom_hbond_atom_site_label_A
    _geom_hbond_site_symmetry_A
    _geom_hbond_distance_DH
    _geom_hbond_distance_HA
    _geom_hbond_distance_DA
    _geom_hbond_angle_DHA
    O7 H7 O5 1_456 0.82 2.49 3.018(4) 122.8
    O7 H7 O3 1_456 0.82 2.29 3.083(4) 163.3
data_global
_journal_date_recd_electronic     2008-03-31
_journal_date_accepted     2008-05-01
_journal_name_full     'Acta Crystallographica, Section E'
_journal_year     2008
_journal_volume     64
_journal_issue      6
_journal_page_first     m788
_journal_page_last     m788
_journal_paper_category     QM
_journal_coeditor_code     IM2063
_publ_contact_author_name     'Dr Takafumi Kitazawa'
_publ_contact_author_address
;
Department of Chemistry,
Faculty of Science, Toho University,
2-2-1 Miyama, Funabashi, Chiba 274-8510, Japan
and
Research Center for Materials with Integrated Properties,
Toho University,
Miyama, Funabashi, Chiba 274-8510,Japan
;
_publ_contact_author_email     kitazawa@chem.sci.toho-u.ac.jp
_publ_contact_author_fax     ?
_publ_contact_author_phone     '+81 47 472 5077'
_publ_section_title
;
Dioxidobis(pentane-2,4-dionato-\k^2^<i>O</i>,<i>O</i>')(pyridine-4-carbaldehyde
oxime-\k<i>N</i>^1^)uranium(VI)
;
loop_
    _publ_author_name
    _publ_author_footnote
    _publ_author_address
    'Kawasaki, Takeshi' ?
;
Department of Chemistry,
Faculty of Science, Toho University,
2-2-1 Miyama, Funabashi, Chiba 274-8510, Japan
;
    'Kitazawa, Takafumi' ?
;
Department of Chemistry,
Faculty of Science, Toho University,
2-2-1 Miyama, Funabashi, Chiba 274-8510, Japan
and
Research Center for Materials with Integrated Properties,
Toho University,
Miyama, Funabashi, Chiba 274-8510, Japan
;
