# Supplementary material for: Dioxidobis(pentane-2,4-dionato-κ2 O,O′)(pyridine-4-carbaldehyde oxime-κN 1)uranium(VI)
Source: Acta Crystallogr Sect E Struct Rep Online. 2008 May 10;64(Pt 6):m788. doi: 10.1107/S1600536808012889 (PMC2961597; doi:10.1107/S1600536808012889)
Supplement: Supplementary file 2 [file e-64-0m788-Isup2.hkl]

# 
# h,k,l, Fc-squared, Fo-squared, sigma(Fo-squared) and status flag 
# 
data_I
_shelx_title ' kawa481_x in P-1' 
_shelx_refln_list_code          4 
_shelx_F_calc_maximum      227.38 
_exptl_crystal_F_000       556.00 
_reflns_d_resolution_high  0.7496 
 
loop_ 
 _symmetry_equiv_pos_as_xyz 
 'x, y, z' 
 '-x, -y, -z' 
 
_cell_length_a     8.1969 
_cell_length_b    11.2632 
_cell_length_c    11.7448 
_cell_angle_alpha  71.016 
_cell_angle_beta   75.660 
_cell_angle_gamma  80.137 
 
_shelx_F_squared_multiplier     1.000 
 
loop_ 
 _refln_index_h 
 _refln_index_k 
 _refln_index_l 
 _refln_F_squared_calc 
 _refln_F_squared_meas 
 _refln_F_squared_sigma 
 _refln_observed_status 
   1   0   0    19010.91    16741.83    557.90 o 
   2   0   0     2669.12     2847.30     57.60 o 
   3   0   0     3199.27     3448.23     69.86 o 
   4   0   0     8959.99     9134.81    182.40 o 
   5   0   0     9346.29     9516.08    190.61 o 
   6   0   0     4486.64     4535.36     93.23 o 
   7   0   0     1230.40     1267.91     29.97 o 
   8   0   0      424.98      425.29     14.84 o 
   9   0   0      778.94      781.71     33.58 o 
  10   0   0      706.76      700.29     33.02 o 
 -10   1   0      129.66      132.96     15.95 o 
  -9   1   0      803.80      782.61     33.91 o 
  -8   1   0     2487.90     2579.45     56.50 o 
  -7   1   0     1124.95     1153.29     27.63 o 
  -6   1   0      260.43      238.15      9.12 o 
  -5   1   0      672.22      660.37     16.32 o 
  -4   1   0     6703.40     6779.71    135.87 o 
  -3   1   0     9819.42     9878.75    196.61 o 
  -2   1   0     3165.37     3255.54     65.41 o 
  -1   1   0     3145.26     3412.65     68.64 o 
   0   1   0     2896.53     3480.92     98.94 o 
   1   1   0     6208.90     6578.58    108.47 o 
   2   1   0    21626.97    20940.56    421.11 o 
   3   1   0    13144.36    12860.70    255.25 o 
   4   1   0     1104.73     1133.67     24.97 o 
   5   1   0       97.66       99.08     10.16 o 
   6   1   0     1466.92     1566.13     34.93 o 
   7   1   0     4190.25     4270.98     88.94 o 
   8   1   0     1647.31     1645.67     38.29 o 
   9   1   0      263.37      274.60     12.92 o 
 -10   2   0      302.35      312.98     23.36 o 
  -9   2   0      135.69      136.78     15.27 o 
  -8   2   0      279.04      297.37     18.30 o 
  -7   2   0     2569.24     2508.36     54.04 o 
  -6   2   0     6336.12     6449.08    130.84 o 
  -5   2   0     7288.72     7451.80    149.63 o 
  -4   2   0     1490.92     1493.67     31.92 o 
  -3   2   0      510.64      507.36     12.05 o 
  -2   2   0    13507.32    13125.96    261.23 o 
  -1   2   0    51701.55    38283.15    764.71 o 
   1   2   0      374.84      410.10      7.47 o 
   2   2   0      220.26      211.44      5.76 o 
   3   2   0    20153.03    20095.43    402.31 o 
   4   2   0    15173.92    15430.24    433.70 o 
   5   2   0     5246.23     5276.93    107.11 o 
   6   2   0     1610.04     1507.89     88.49 o 
   7   2   0      285.85      261.71     10.58 o 
   8   2   0     1264.98     1292.24     31.58 o 
   9   2   0     1430.25     1380.71     47.39 o 
  10   2   0      737.02      750.27     32.01 o 
 -10   3   0      444.55      478.05     28.64 o 
  -9   3   0      804.18      854.82     36.72 o 
  -8   3   0      691.19      676.04     29.42 o 
  -7   3   0       85.98       79.84     10.67 o 
  -6   3   0      381.09      370.44     16.73 o 
  -5   3   0     3352.05     3368.79    101.52 o 
  -4   3   0    10936.51    11757.39    234.26 o 
  -3   3   0     8980.12     9078.65    180.88 o 
  -2   3   0     5323.81     5175.03    103.64 o 
  -1   3   0       23.05       29.32      2.05 o 
   0   3   0     8753.44     8717.51    242.45 o 
   1   3   0    16866.32    16072.51    449.19 o 
   2   3   0    14025.63    14186.10    229.84 o 
   3   3   0     4031.62     4086.94     67.05 o 
   4   3   0      141.40      125.35      5.67 o 
   5   3   0     3806.88     3830.60     78.80 o 
   6   3   0     4650.70     4743.33     97.54 o 
   7   3   0     3038.17     3103.36     66.10 o 
   8   3   0      196.65      191.22      9.64 o 
   9   3   0       76.31       68.61     11.23 o 
  10   3   0      493.71      506.92     26.17 o 
  -9   4   0       58.49       71.20     13.81 o 
  -8   4   0     1074.21     1082.78     41.55 o 
  -7   4   0     1741.07     1645.74     55.36 o 
  -6   4   0     2768.57     2736.27     84.56 o 
  -5   4   0      834.99      864.43     20.89 o 
  -4   4   0     1061.97     1064.29     32.12 o 
  -3   4   0    11451.82    11747.88    233.67 o 
  -2   4   0    15931.07    15634.71    310.88 o 
  -1   4   0    16999.94    16749.27    258.98 o 
   0   4   0       50.28       57.38      4.27 o 
   1   4   0       64.08       53.23      4.49 o 
   2   4   0     5540.25     5466.95    108.67 o 
   3   4   0    14682.62    14761.96    239.10 o 
   4   4   0     9154.44     9193.03    149.34 o 
   5   4   0     1545.94     1576.17    107.19 o 
   6   4   0        3.98       10.59      7.13 o 
   7   4   0     2932.88     2924.38     62.57 o 
   8   4   0     1077.40     1050.78     38.52 o 
   9   4   0      991.59      982.50     38.18 o 
  10   4   0      237.22      211.46     17.74 o 
  -9   5   0      476.07      448.41     26.84 o 
  -8   5   0       34.80       23.13      9.77 o 
  -7   5   0       77.38       88.04     11.68 o 
  -6   5   0     1181.84     1194.30     42.22 o 
  -5   5   0     2339.13     2356.92     73.56 o 
  -4   5   0     5852.64     5902.70    129.54 o 
  -3   5   0     2033.83     1992.25     41.88 o 
  -2   5   0      175.15      232.86      7.19 o 
  -1   5   0    13397.76    13404.39    205.22 o 
   0   5   0     8182.80     8670.80    242.23 o 
   1   5   0    12128.08    12059.97    336.11 o 
   2   5   0     3154.07     3248.26     65.91 o 
   3   5   0      347.61      362.21     10.07 o 
   4   5   0     4512.33     4507.51     74.44 o 
   5   5   0     6309.35     6367.92    128.96 o 
   6   5   0     5422.41     5531.99    113.15 o 
   7   5   0      524.33      491.76     22.24 o 
   8   5   0       49.16       73.33     10.56 o 
   9   5   0      653.59      694.45     30.77 o 
  10   5   0      639.06      570.59     28.86 o 
  -9   6   0      453.70      476.82     28.64 o 
  -8   6   0      957.48      901.98     37.84 o 
  -7   6   0     1146.02     1104.68     41.78 o 
  -6   6   0      488.38      478.28     22.91 o 
  -5   6   0      297.51      307.59     17.18 o 
  -4   6   0     2730.56     2889.78     87.82 o 
  -3   6   0     6105.50     6166.66    124.45 o 
  -2   6   0     7632.72     7814.16    156.63 o 
  -1   6   0      781.54      791.04     13.94 o 
   0   6   0      736.88      766.89     25.04 o 
   1   6   0     2727.68     2698.31     78.72 o 
   2   6   0     6911.14     6718.98    134.16 o 
   3   6   0     4351.47     4399.39     89.13 o 
   4   6   0     1463.96     1474.92     32.23 o 
   5   6   0        6.06        9.08      2.72 o 
   6   6   0     3279.52     3110.89     93.77 o 
   7   6   0     2413.43     2384.55     75.02 o 
   8   6   0     1038.41     1058.30     40.09 o 
   9   6   0      397.64      360.14     22.68 o 
  -8   7   0       51.43       42.11     12.80 o 
  -7   7   0      655.65      644.48     29.87 o 
  -6   7   0     1527.74     1533.77     52.67 o 
  -5   7   0     1601.59     1598.01     53.90 o 
  -4   7   0      934.66      862.90     31.56 o 
  -3   7   0      172.44      165.30      7.50 o 
  -2   7   0     2934.70     3019.22     62.54 o 
  -1   7   0     7477.41     7467.88    115.75 o 
   0   7   0     6891.94     7227.42    203.60 o 
   1   7   0     3492.39     3443.52     99.83 o 
   2   7   0      225.03      224.38     15.44 o 
   3   7   0     3235.38     3191.85     66.06 o 
   4   7   0     4063.34     4095.38     83.84 o 
   5   7   0     3900.91     4068.46    120.27 o 
   6   7   0      646.27      611.47     25.83 o 
   7   7   0       12.98       23.47      8.42 o 
   8   7   0      637.24      637.97     29.31 o 
   9   7   0      959.30      916.47     38.86 o 
  -8   8   0      399.49      404.39     24.48 o 
  -7   8   0      165.85      165.98     16.40 o 
  -6   8   0       49.76       55.25     10.67 o 
  -5   8   0     1103.51     1121.97     41.55 o 
  -4   8   0     1850.57     1922.44     62.21 o 
  -3   8   0     2068.61     2095.60     65.92 o 
  -2   8   0      952.36      938.82     22.25 o 
  -1   8   0      206.01      188.19      6.60 o 
   0   8   0     2043.66     2081.78     44.43 o 
   1   8   0     5953.37     6007.30    171.26 o 
   2   8   0     4850.47     4629.98    182.93 o 
   3   8   0     1406.46     1394.49     31.78 o 
   4   8   0       52.23       63.65      9.10 o 
   5   8   0     1229.82     1227.65     43.46 o 
   6   8   0     2805.98     2593.09     81.30 o 
   7   8   0     1047.76     1030.11     39.42 o 
   8   8   0      432.71      404.72     23.13 o 
   9   8   0       11.69        5.39     10.89 o 
  -7   9   0      622.86      603.49     30.77 o 
  -6   9   0      838.58      859.65     36.50 o 
  -5   9   0      433.28      403.94     22.80 o 
  -4   9   0      215.98      205.28     14.94 o 
  -3   9   0     1621.23     1599.58     52.78 o 
  -2   9   0     2725.08     2839.69     86.81 o 
  -1   9   0     1544.21     1514.98     27.35 o 
   0   9   0      914.83      925.79     22.39 o 
   1   9   0       92.59      107.02      9.43 o 
   2   9   0     2161.56     2014.07     44.41 o 
   3   9   0     4818.51     4709.57     96.87 o 
   4   9   0     2590.13     2612.96     81.19 o 
   5   9   0      863.96      856.16     33.46 o 
   6   9   0      104.75      118.92     13.59 o 
   7   9   0      263.65      256.04     18.42 o 
   8   9   0      802.52      748.25     34.36 o 
  -6  10   0      277.50      275.13     19.99 o 
  -5  10   0      852.47      845.72     36.05 o 
  -4  10   0      756.16      706.58     30.43 o 
  -3  10   0      754.80      728.37     29.09 o 
  -2  10   0       11.79       13.14      7.41 o 
  -1  10   0      618.90      606.08     24.37 o 
   0  10   0     1964.64     1992.80     33.85 o 
   1  10   0     2726.35     2769.28     83.66 o 
   2  10   0      733.52      720.96     59.01 o 
   3  10   0       12.90       10.82      5.32 o 
   4  10   0      770.24      747.35     30.99 o 
   5  10   0     2220.31     2257.09     73.56 o 
   6  10   0     1101.40     1168.13     44.58 o 
   7  10   0      274.80      248.18     18.64 o 
   8  10   0        0.02       -0.34     11.57 o 
  -5  11   0       25.51       20.44     12.13 o 
  -4  11   0      790.61      793.16     34.14 o 
  -3  11   0     1695.18     1691.78     57.50 o 
  -2  11   0     1042.39     1130.17     40.76 o 
  -1  11   0      304.33      313.65     17.52 o 
   0  11   0       36.01       35.94      7.52 o 
   1  11   0      899.57      868.87     18.59 o 
   2  11   0     1985.14     2068.60     46.61 o 
   3  11   0     1946.93     1895.38     61.99 o 
   4  11   0      591.20      593.16     27.51 o 
   5  11   0       26.37       28.86     10.11 o 
   6  11   0      313.92      316.68     22.57 o 
   7  11   0      624.39      655.49     32.79 o 
  -4  12   0      130.21      124.88     14.60 o 
  -3  12   0        0.61       10.33      9.99 o 
  -2  12   0      434.17      452.00     23.25 o 
  -1  12   0     1097.59     1152.30     41.66 o 
   0  12   0     1170.37     1204.07     42.11 o 
   1  12   0      350.72      369.27     14.60 o 
   2  12   0        6.01        1.70      6.07 o 
   3  12   0      334.90      343.75     20.33 o 
   4  12   0     1139.09     1109.29     42.67 o 
   5  12   0      854.73      781.71     34.81 o 
   6  12   0      163.44      170.81     17.74 o 
  -3  13   0      406.60      386.87     24.14 o 
  -2  13   0      182.14      195.85     16.28 o 
  -1  13   0        0.27        8.53      8.98 o 
   0  13   0      475.99      520.73     24.26 o 
   1  13   0      927.35      952.97     37.96 o 
   3  13   0      224.08      222.46     17.41 o 
   4  13   0        4.86       -4.49      9.99 o 
   5  13   0      168.68      201.13     17.74 o 
   0  14   0      164.88      135.54     14.94 o 
  -4 -13   1      399.00      413.60     25.04 o 
  -3 -13   1      113.38      119.60     14.49 o 
  -1 -13   1      440.14      408.77     23.58 o 
   0 -13   1      781.55      829.10     35.71 o 
   2 -13   1      127.68      151.27     15.27 o 
  -5 -12   1        2.37       -1.01     11.45 o 
  -4 -12   1      444.37      408.65     24.03 o 
  -3 -12   1     1010.08     1065.15     40.76 o 
  -2 -12   1      812.89      863.52     24.34 o 
  -1 -12   1      228.79      226.39     16.84 o 
   0 -12   1        2.57       15.95      9.10 o 
   1 -12   1      358.10      382.71     21.00 o 
   2 -12   1      803.36      836.18     33.91 o 
   3 -12   1      636.16      698.83     31.56 o 
   4 -12   1      118.29      124.43     14.71 o 
  -6 -11   1      777.00      802.60     36.72 o 
  -5 -11   1     1061.69     1106.37     43.46 o 
  -4 -11   1      416.41      418.54     23.47 o 
  -3 -11   1        7.08       10.23     11.85 o 
  -2 -11   1      790.20      768.52     26.05 o 
  -1 -11   1     1447.09     1504.42     47.17 o 
   0 -11   1     1327.31     1386.21     46.49 o 
   1 -11   1      490.00      494.56     22.35 o 
   2 -11   1        1.92       -6.29      6.63 o 
   3 -11   1      410.76      388.33     21.79 o 
   4 -11   1      929.51     1024.72     41.10 o 
   5 -11   1      784.76      765.76     35.15 o 
  -7 -10   1      132.98      126.11     15.27 o 
  -6 -10   1        2.89        5.05      9.32 o 
  -5 -10   1      883.80      934.21     37.17 o 
  -4 -10   1     2173.11     2189.60     70.86 o 
  -3 -10   1     2130.76     2159.00     48.39 o 
  -2 -10   1      298.27      302.24     12.23 o 
  -1 -10   1        4.66        6.35      3.63 o 
   0 -10   1      799.22      752.60     35.77 o 
   1 -10   1     1775.62     1876.73     59.74 o 
   2 -10   1     1636.78     1680.10     55.14 o 
   3 -10   1      482.25      483.33     23.02 o 
   4 -10   1        9.00       20.44      9.88 o 
   5 -10   1      267.60      222.69     18.19 o 
   6 -10   1      435.16      409.22     24.14 o 
  -8  -9   1      240.84      282.77     21.90 o 
  -7  -9   1      754.60      750.38     33.69 o 
  -6  -9   1     1117.21     1025.06     39.64 o 
  -5  -9   1      815.01      822.03     33.80 o 
  -4  -9   1        9.38       34.43     10.44 o 
  -3  -9   1     1236.03     1232.85     29.69 o 
  -2  -9   1     3932.76     4021.07     83.69 o 
  -1  -9   1     3096.29     3174.01     54.61 o 
   0  -9   1      937.80      898.24     21.88 o 
   1  -9   1        1.52       12.13      5.95 o 
   2  -9   1      515.68      502.09     21.56 o 
   3  -9   1     1931.00     1910.87     61.76 o 
   4  -9   1     2287.03     2335.92     74.68 o 
   5  -9   1      670.69      705.68     30.99 o 
   6  -9   1        0.37       -7.52     10.22 o 
   7  -9   1      145.71      148.68     15.95 o 
  -8  -8   1      224.44      178.44     17.52 o 
  -7  -8   1        1.57        0.00      9.55 o 
  -6  -8   1      540.44      545.21     25.94 o 
  -5  -8   1     3151.25     3242.40     98.82 o 
  -4  -8   1     2183.90     2264.77     49.37 o 
  -3  -8   1     1104.56     1137.92     27.15 o 
  -2  -8   1        8.68       16.02      4.44 o 
  -1  -8   1     1952.00     1945.08     41.85 o 
   0  -8   1     5162.87     5241.95    106.63 o 
   1  -8   1     3929.13     3943.42     62.40 o 
   2  -8   1     1407.74     1333.66     43.80 o 
   3  -8   1        7.16        0.45      5.73 o 
   4  -8   1     1030.51     1020.23     37.17 o 
   5  -8   1     1663.47     1626.08     55.59 o 
   6  -8   1     1416.52     1347.70     48.63 o 
   7  -8   1      347.48      323.42     21.11 o 
   8  -8   1        2.75       -8.53      9.66 o 
  -9  -7   1      294.27      308.60     22.80 o 
  -8  -7   1     1056.88     1098.95     42.67 o 
  -7  -7   1     1838.58     1861.01     61.99 o 
  -6  -7   1      976.83      940.28     35.26 o 
  -5  -7   1        0.24        8.02     12.30 o 
  -4  -7   1     1094.68     1061.89     38.74 o 
  -3  -7   1     4760.32     4874.49     99.26 o 
  -2  -7   1     5672.64     5589.47    112.96 o 
  -1  -7   1     3082.91     3217.60     66.62 o 
   0  -7   1       76.82       62.52      4.30 o 
   1  -7   1     1754.28     1781.17     54.69 o 
   2  -7   1     4711.25     4597.16    111.51 o 
   3  -7   1     3073.89     3037.56     91.64 o 
   4  -7   1     1570.04     1642.93     53.68 o 
   5  -7   1        5.00        1.57      7.86 o 
   6  -7   1      277.30      297.82     18.30 o 
   7  -7   1      833.88      809.34     34.25 o 
   8  -7   1      752.57      699.73     33.24 o 
  -9  -6   1      223.04      226.51     18.64 o 
  -8  -6   1       17.57       14.26      9.43 o 
  -7  -6   1      460.31      475.47     23.13 o 
  -6  -6   1     3312.31     3359.41    101.29 o 
  -5  -6   1     3050.26     3091.45     64.41 o 
  -4  -6   1     1574.60     1560.12     34.36 o 
  -3  -6   1       43.70       52.94      4.62 o 
  -2  -6   1     2208.11     2238.63     47.09 o 
  -1  -6   1     8762.46     9010.23    179.06 o 
   0  -6   1     8732.26     8775.96    175.35 o 
   1  -6   1     5988.47     6025.07    121.11 o 
   2  -6   1       14.06       16.78      2.78 o 
   3  -6   1     1902.86     1857.94     39.34 o 
   4  -6   1     4767.46     5167.19    152.16 o 
   5  -6   1     2242.92     2302.91     72.77 o 
   6  -6   1     1131.97     1112.65     40.65 o 
   7  -6   1        3.10       13.59      8.53 o 
   8  -6   1      234.19      217.07     17.41 o 
   9  -6   1      468.88      456.61     26.73 o 
  -9  -5   1      909.10      980.59     39.53 o 
  -8  -5   1     1518.54     1591.94     54.69 o 
  -7  -5   1     1762.10     1793.97     58.84 o 
  -6  -5   1       45.68       43.23      8.31 o 
  -5  -5   1     1754.23     1797.14     31.49 o 
  -4  -5   1     6589.08     6608.70    108.23 o 
  -3  -5   1     5045.36     5323.96    107.04 o 
  -2  -5   1     6283.10     6688.47    133.32 o 
  -1  -5   1     1205.91     1227.93     26.76 o 
   0  -5   1     3263.77     3308.09     67.17 o 
   1  -5   1    13064.65    13095.20    260.01 o 
   2  -5   1    14047.34    14126.16    280.52 o 
   3  -5   1     4601.74     4786.43     96.54 o 
   4  -5   1      178.09      142.73      9.88 o 
   5  -5   1      509.44      496.25     21.45 o 
   6  -5   1     1265.13     1216.98     42.56 o 
   7  -5   1     1580.31     1582.06     54.58 o 
   8  -5   1      688.13      718.26     32.68 o 
   9  -5   1       51.40       42.79     12.02 o 
 -10  -4   1      175.59      202.47     17.97 o 
  -9  -4   1       30.49       36.50     10.89 o 
  -8  -4   1      477.25      461.66     23.36 o 
  -7  -4   1     1599.19     1611.82     52.89 o 
  -6  -4   1     4442.50     4554.72     93.78 o 
  -5  -4   1     1589.67     1589.45     34.83 o 
  -4  -4   1        8.09       12.66      2.93 o 
  -3  -4   1     4214.36     4394.73     72.29 o 
  -2  -4   1    10692.23    11110.67    219.16 o 
  -1  -4   1     6657.72     6291.97    124.99 o 
   0  -4   1     5117.78     5066.15    101.39 o 
   1  -4   1      613.48      597.50     19.32 o 
   2  -4   1     6262.40     6504.75    129.95 o 
   3  -4   1    11844.51    12191.11    242.36 o 
   4  -4   1     6949.48     7286.86    146.07 o 
   5  -4   1     2520.94     2521.66     77.49 o 
   6  -4   1      103.67      107.69      9.99 o 
   7  -4   1      502.87      501.75     24.14 o 
   8  -4   1      826.06      893.67     36.16 o 
   9  -4   1      847.20      821.80     36.72 o 
 -10  -3   1      542.61      566.10     28.52 o 
  -9  -3   1     1008.03     1043.14     39.64 o 
  -8  -3   1      966.41      931.07     35.26 o 
  -7  -3   1       67.27       72.90     11.62 o 
  -6  -3   1     2577.44     2673.24     56.82 o 
  -5  -3   1     3689.62     3491.94    307.70 o 
  -4  -3   1    11197.84    11737.06    233.91 o 
  -3  -3   1    10657.18    11356.82    183.75 o 
  -2  -3   1     2425.88     2613.35     43.33 o 
  -1  -3   1      468.95      459.18     16.06 o 
   0  -3   1    14007.89    13849.38    277.74 o 
   1  -3   1    17767.38    17274.66    347.13 o 
   2  -3   1    14661.36    14251.26    395.57 o 
   3  -3   1     1471.91     1605.85     33.44 o 
   4  -3   1     1059.39     1100.83     24.03 o 
   5  -3   1     5439.10     5397.91    109.07 o 
   6  -3   1     3918.51     3825.79    115.11 o 
   7  -3   1     1577.83     1613.62     54.91 o 
   8  -3   1      166.62      173.61     15.16 o 
   9  -3   1      155.16      163.51     16.73 o 
  10  -3   1      407.25      428.53     27.18 o 
 -10  -2   1        5.07       11.23     10.56 o 
  -9  -2   1      466.43      435.61     22.80 o 
  -8  -2   1     1424.14     1496.15     50.20 o 
  -7  -2   1     3110.28     3214.24     68.32 o 
  -6  -2   1      972.24      962.18     38.24 o 
  -5  -2   1        1.22        5.67      3.15 o 
  -4  -2   1     3916.78     3941.88     80.28 o 
  -3  -2   1    14606.14    14900.36    241.12 o 
  -2  -2   1    20014.25    19693.51    320.87 o 
  -1  -2   1    10719.09    11118.60    219.47 o 
   0  -2   1     2899.82     3005.30     60.26 o 
   1  -2   1    17686.03    17619.38    570.53 o 
   2  -2   1     7563.99     7977.60    159.64 o 
   3  -2   1     9316.31     9387.06    186.75 o 
   4  -2   1     2698.95     2635.39     54.17 o 
   5  -2   1      561.36      543.53     31.89 o 
   6  -2   1      960.41      950.72     22.56 o 
   7  -2   1     2016.52     2009.13     65.25 o 
   8  -2   1     1903.99     1719.07     58.73 o 
   9  -2   1      453.67      531.40     27.74 o 
  10  -2   1       20.14        8.31     11.90 o 
  -9  -1   1      445.46      482.88     23.69 o 
  -8  -1   1       49.01       44.16      6.47 o 
  -7  -1   1     1436.21     1454.10     33.66 o 
  -6  -1   1     1630.21     1621.94     36.09 o 
  -5  -1   1     5438.07     5407.26    109.76 o 
  -4  -1   1     7058.20     7385.45    148.07 o 
  -3  -1   1     2364.91     2583.21     52.92 o 
  -2  -1   1     2118.97     2144.41     35.42 o 
  -1  -1   1    14407.84    14686.16    241.25 o 
   0  -1   1    42463.06    39103.93   1119.28 o 
   1  -1   1    10016.70    10017.93    288.83 o 
   2  -1   1    17644.44    17474.42    598.66 o 
   3  -1   1      867.22      814.63     17.73 o 
   4  -1   1     4867.85     4792.18     96.67 o 
   5  -1   1    11005.42    11467.63    228.98 o 
   6  -1   1     4427.89     4422.76     90.90 o 
   7  -1   1      398.76      393.21     12.86 o 
   8  -1   1      288.76      301.97     19.43 o 
   9  -1   1      751.41      696.03     31.67 o 
  10  -1   1      732.79      811.02     36.83 o 
  -9   0   1      971.20     1014.84     27.37 o 
  -8   0   1     2730.68     2725.84     59.61 o 
  -7   0   1     1381.52     1386.31     35.26 o 
  -6   0   1        1.21       44.69     30.99 o 
  -5   0   1     1876.90     1963.59     42.04 o 
  -4   0   1     5783.60     6094.82    122.62 o 
  -3   0   1    11987.06    12110.05    240.57 o 
  -2   0   1    15335.74    15868.04    320.40 o 
  -1   0   1     1474.68     1626.82     33.43 o 
   0   0   1     6989.31     7364.70    122.44 o 
   2   0   1    10432.98    10424.82    208.88 o 
   3   0   1     2834.88     2821.64     57.30 o 
   4   0   1      166.66      169.44      6.40 o 
   5   0   1      580.94      577.42     14.73 o 
   6   0   1     3963.37     3829.90    168.78 o 
   7   0   1     4238.64     4352.22     90.38 o 
   8   0   1     1800.54     1802.87     41.16 o 
   9   0   1       51.50       68.05     12.24 o 
  10   0   1      148.92      169.01     17.18 o 
  -9   1   1        0.69        6.29     10.44 o 
  -8   1   1      505.64      524.54     16.63 o 
  -7   1   1     2777.19     2800.49     60.04 o 
  -6   1   1     3027.22     2823.48    234.59 o 
  -5   1   1     5059.96     5126.63    104.24 o 
  -4   1   1     1238.25     1322.41     28.70 o 
  -3   1   1     1091.20     1109.16     23.93 o 
  -2   1   1     6513.93     6793.90    135.33 o 
  -1   1   1    27486.13    23925.86    578.79 o 
   0   1   1    18018.31    17021.65    480.19 o 
   1   1   1     1569.36     1756.82     36.60 o 
   2   1   1       87.49       96.07      3.87 o 
   3   1   1     8246.11     8160.34    162.63 o 
   4   1   1    11013.44    11114.88    221.50 o 
   5   1   1     5694.59     5727.78    115.94 o 
   6   1   1      279.92      279.33     10.50 o 
   7   1   1      373.07      372.04     12.29 o 
   8   1   1     2039.40     2050.82     46.08 o 
   9   1   1     1591.86     1667.95     39.76 o 
  10   1   1      551.97      593.61     30.10 o 
 -10   2   1      469.32      520.17     28.86 o 
  -9   2   1      731.43      689.51     31.56 o 
  -8   2   1     1073.15     1007.88     38.41 o 
  -7   2   1       18.54       19.49      5.01 o 
  -6   2   1      764.18      780.66     19.63 o 
  -5   2   1     5905.01     6098.37    123.36 o 
  -4   2   1    11776.79    12290.13    244.76 o 
  -3   2   1     3708.87     3806.86     77.05 o 
  -2   2   1     1522.41     1572.89     32.79 o 
  -1   2   1      194.18      175.75      6.74 o 
   0   2   1    17078.98    16386.37    574.63 o 
   1   2   1    17673.92    17000.81    343.41 o 
   2   2   1    10620.42    10613.03    210.75 o 
   3   2   1     2885.44     2928.35     59.82 o 
   4   2   1      668.40      628.05     15.16 o 
   5   2   1     4003.79     4003.73     82.12 o 
   6   2   1     4524.59     4687.62     96.37 o 
   7   2   1     3355.45     3345.21     70.76 o 
   8   2   1       48.39       46.68      6.85 o 
   9   2   1      109.44      101.05      8.76 o 
  -9   3   1      132.38      139.47     15.61 o 
  -8   3   1     1335.96     1405.98     50.31 o 
  -7   3   1     1352.53     1269.10     78.44 o 
  -6   3   1     2616.65     2680.11     56.89 o 
  -5   3   1      449.50      421.14     40.99 o 
  -4   3   1      874.80      818.76     19.03 o 
  -3   3   1     9148.22     8990.09    179.34 o 
  -2   3   1    12032.13    11417.88    226.91 o 
  -1   3   1    17076.09    16157.97    447.73 o 
   0   3   1     3912.66     4242.71     77.93 o 
   1   3   1      285.15      322.52     11.79 o 
   2   3   1    20529.82    20336.08    331.00 o 
   3   3   1    20346.08    20673.70    417.47 o 
   4   3   1     7326.80     7448.56    149.46 o 
   5   3   1      402.76      367.03     11.03 o 
   6   3   1      454.42      429.56     13.06 o 
   7   3   1     2912.48     2966.90     63.39 o 
   8   3   1     2000.87     2093.66     47.27 o 
   9   3   1     1127.89     1150.04     29.71 o 
  10   3   1       51.01       66.03     11.68 o 
  -9   4   1      318.75      327.69     22.68 o 
  -8   4   1        1.08        7.86      9.43 o 
  -7   4   1      237.99      237.40     16.40 o 
  -6   4   1     2146.38     2176.67     47.07 o 
  -5   4   1     5879.69     6443.27    130.53 o 
  -4   4   1     4619.76     4704.79     95.61 o 
  -3   4   1       74.13       72.27      4.00 o 
  -2   4   1      539.68      438.96     21.90 o 
  -1   4   1    10966.65    10717.66    298.04 o 
   0   4   1     2867.78     2722.90     77.94 o 
   1   4   1     6186.59     6009.66    168.67 o 
   2   4   1     2233.62     2340.35     39.02 o 
   3   4   1       35.52       41.96      3.70 o 
   4   4   1     6787.04     6883.01    138.43 o 
   5   4   1    10350.68    10645.08    213.10 o 
   6   4   1     4358.24     4306.26     89.01 o 
   7   4   1      260.51      278.21     11.31 o 
   8   4   1      116.12      122.42     14.04 o 
   9   4   1      499.11      471.99     23.47 o 
  10   4   1      775.19      805.41     33.91 o 
  -9   5   1      544.46      591.36     31.11 o 
  -8   5   1      909.60      893.00     36.72 o 
  -7   5   1      721.63      712.98     29.53 o 
  -6   5   1      249.31      242.56     15.83 o 
  -5   5   1      474.64      482.32     18.19 o 
  -4   5   1     3195.14     3208.38     66.50 o 
  -3   5   1    10460.86    10507.88    209.79 o 
  -2   5   1     7287.04     7424.57    148.70 o 
  -1   5   1      708.62      640.44     20.78 o 
   0   5   1     2806.11     2744.69     78.95 o 
   1   5   1     4553.34     4563.36    129.48 o 
   2   5   1    15813.59    16147.58    318.58 o 
   3   5   1     4007.05     3996.23     66.01 o 
   4   5   1      411.40      392.10      8.45 o 
   5   5   1      853.92      859.98     28.64 o 
   6   5   1     4166.77     4215.48     87.31 o 
   7   5   1     3679.72     3731.49     78.57 o 
   8   5   1     1448.05     1458.20     49.52 o 
   9   5   1      121.10      121.51     13.36 o 
  10   5   1       73.84       72.66     12.24 o 
  -9   6   1       10.67       16.40     12.69 o 
  -8   6   1      214.71      237.74     17.52 o 
  -7   6   1      833.72      861.89     35.15 o 
  -6   6   1     2033.07     2093.25     67.94 o 
  -5   6   1     1874.81     1830.35     59.07 o 
  -4   6   1       70.36       59.98      7.75 o 
  -3   6   1      903.04      893.00     28.75 o 
  -2   6   1     6160.52     6107.20    123.17 o 
  -1   6   1    12546.67    12340.26    343.86 o 
   0   6   1     3655.80     3585.02    102.64 o 
   1   6   1     2270.10     2360.40     69.40 o 
   2   6   1       95.97       73.31      6.68 o 
   3   6   1     3847.66     3760.98     76.26 o 
   4   6   1     7427.42     7342.24    214.36 o 
   5   6   1     4333.93     4341.85     89.45 o 
   6   6   1      921.71      922.16     22.81 o 
   7   6   1      235.37      231.02     10.38 o 
   8   6   1      714.03      742.63     30.43 o 
   9   6   1      892.74      868.18     35.82 o 
  10   6   1      561.64      617.87     30.55 o 
  -8   7   1      277.33      289.28     21.22 o 
  -7   7   1      113.42      112.64     14.15 o 
  -6   7   1      238.23      234.25     16.40 o 
  -5   7   1     1512.59     1554.44     52.11 o 
  -4   7   1     2217.48     2262.59     70.75 o 
  -3   7   1     2286.09     2194.09     50.98 o 
  -2   7   1      307.15      288.61     12.69 o 
  -1   7   1     2054.33     2044.01     43.43 o 
   1   7   1    10467.38    10703.51    300.06 o 
   2   7   1     5199.04     5186.51    148.46 o 
   3   7   1      388.86      365.20     16.17 o 
   4   7   1      541.35      525.41     13.97 o 
   5   7   1     2688.39     2713.81     57.68 o 
   6   7   1     4778.52     4875.14    181.25 o 
   7   7   1     1108.77     1031.46     38.41 o 
   8   7   1      479.84      452.34     24.03 o 
   9   7   1       63.99       74.12     12.47 o 
  -8   8   1      295.61      327.13     22.24 o 
  -7   8   1     1063.06     1112.99     44.02 o 
  -6   8   1      865.83      895.81     36.16 o 
  -5   8   1      155.57      174.40     13.70 o 
  -4   8   1      436.74      395.63     19.76 o 
  -3   8   1     1193.34     1184.75     40.54 o 
  -2   8   1     5212.45     5279.22    107.80 o 
  -1   8   1     2694.82     2665.88     56.21 o 
   0   8   1     1806.88     1764.77     35.33 o 
   1   8   1      578.42      507.25     20.21 o 
   2   8   1     5308.31     4903.29    141.38 o 
   3   8   1     5482.35     5555.92    112.43 o 
   4   8   1     2797.12     2803.25     88.88 o 
   5   8   1      973.30      956.11     35.37 o 
   6   8   1      132.67      148.23     13.59 o 
   7   8   1      793.37      803.05     33.13 o 
   8   8   1     1358.39     1408.67     50.87 o 
   9   8   1      740.30      744.43     34.14 o 
  -7   9   1       82.57       73.11     14.26 o 
  -6   9   1      839.72      861.44     36.95 o 
  -5   9   1     1519.13     1512.10     52.89 o 
  -4   9   1     1118.32     1132.64     40.65 o 
  -3   9   1      112.15      111.06     10.11 o 
  -2   9   1      980.60      964.27     23.59 o 
  -1   9   1     1447.66     1421.50     65.13 o 
   0   9   1     3068.37     3038.13     58.63 o 
   1   9   1     3796.02     3779.74    110.73 o 
   2   9   1      519.18      495.95     14.55 o 
   3   9   1      218.92      205.03     15.89 o 
   4   9   1     2627.12     2507.40     77.71 o 
   5   9   1     2829.02     2799.27     86.69 o 
   6   9   1      900.76      901.31     35.71 o 
   7   9   1      221.56      228.64     16.84 o 
   8   9   1        7.47       16.06     11.23 o 
   9   9   1      486.74      466.26     27.63 o 
  -6  10   1       40.71       53.00     12.47 o 
  -5  10   1      107.51      108.37     13.14 o 
  -4  10   1      917.00      915.23     35.60 o 
  -3  10   1     1515.13     1507.16     50.98 o 
  -2  10   1     2088.38     2068.20     66.14 o 
  -1  10   1      524.98      491.91     14.72 o 
   0  10   1       55.93       66.47      4.56 o 
   1  10   1     2595.74     2653.05     80.41 o 
   2  10   1     3674.26     3817.10     79.64 o 
   3  10   1     2485.40     2429.14     52.67 o 
   4  10   1      788.09      750.38     30.10 o 
   5  10   1       20.15       22.35      9.66 o 
   6  10   1      745.06      758.69     32.79 o 
   7  10   1      942.87      905.46     37.96 o 
   8  10   1      728.67      697.60     32.79 o 
  -5  11   1      487.00      493.89     27.29 o 
  -4  11   1       88.30       69.96     11.57 o 
  -3  11   1      278.90      256.15     17.97 o 
  -2  11   1     1520.56     1582.06     53.57 o 
  -1  11   1     1221.51     1253.48     43.46 o 
   0  11   1     1597.01     1605.81     28.62 o 
   2  11   1      146.02      142.39      8.65 o 
   3  11   1     1474.99     1464.15     50.09 o 
   4  11   1     2098.48     2031.59     66.59 o 
   5  11   1     1216.33     1199.24     44.36 o 
   6  11   1      128.87      169.46     16.28 o 
   7  11   1        4.18        8.76     10.11 o 
  -4  12   1      500.15      550.04     27.51 o 
  -3  12   1      781.17      800.46     33.80 o 
  -2  12   1      186.60      215.84     15.95 o 
  -1  12   1       31.27       37.06      8.65 o 
   0  12   1      874.85      879.41     33.13 o 
   1  12   1     1249.95     1289.43     24.37 o 
   2  12   1     1041.20     1042.24     27.00 o 
   3  12   1      276.71      288.16     18.87 o 
   4  12   1        2.59        4.04      9.43 o 
   5  12   1      714.02      713.88     32.34 o 
   6  12   1      626.22      599.79     29.31 o 
  -3  13   1      454.85      483.22     26.17 o 
  -2  13   1      715.80      737.24     32.01 o 
  -1  13   1     1002.12      979.92     37.96 o 
   0  13   1      296.16      298.83     18.87 o 
   1  13   1      102.44      117.58      8.52 o 
   3  13   1      903.50     1004.62     39.64 o 
   4  13   1      766.16      805.41     34.92 o 
   5  13   1      120.07      149.24     16.40 o 
  -1  14   1      334.69      379.79     23.02 o 
   0  14   1      636.54      669.97     29.20 o 
   3  14   1        7.69        5.73     11.01 o 
  -1 -13   2       77.93       90.96     14.60 o 
   0 -13   2       57.49       70.41     13.48 o 
   1 -13   2      352.97      337.34     22.46 o 
  -5 -12   2      386.67      406.52     25.94 o 
  -4 -12   2      133.16      137.57     15.72 o 
  -3 -12   2       42.56       31.33     10.89 o 
  -2 -12   2      528.73      588.00     28.97 o 
  -1 -12   2      575.02      611.24     28.97 o 
   0 -12   2      655.37      642.68     29.87 o 
   1 -12   2      197.72      183.61     16.28 o 
   2 -12   2       40.64       51.55     11.23 o 
   3 -12   2      293.11      319.26     21.79 o 
   4 -12   2      426.12      464.69     25.60 o 
  -6 -11   2       44.70       33.58     13.59 o 
  -5 -11   2      546.61      593.16     29.98 o 
  -4 -11   2     1107.60     1154.32     44.25 o 
  -3 -11   2      990.40      994.45     27.24 o 
  -2 -11   2      204.80      205.31     11.04 o 
  -1 -11   2       94.93       95.45     12.35 o 
   0 -11   2      782.39      740.27     31.67 o 
   1 -11   2     1345.78     1452.36     49.07 o 
   2 -11   2     1108.54     1164.42     42.22 o 
   3 -11   2      264.43      274.91     19.43 o 
   4 -11   2       11.12       10.67     10.78 o 
   5 -11   2      301.51      252.67     19.88 o 
  -7 -10   2      648.49      761.72     36.61 o 
  -6 -10   2      561.53      593.39     30.32 o 
  -5 -10   2      158.16      163.62     15.83 o 
  -4 -10   2      163.79      158.90     15.05 o 
  -3 -10   2      922.30      992.26     44.13 o 
  -2 -10   2     1497.50     1553.77     36.80 o 
  -1 -10   2      803.85      864.61     23.18 o 
   0 -10   2      469.98      441.66     21.00 o 
   1 -10   2       68.22       63.67      8.53 o 
   2 -10   2      804.64      837.75     31.89 o 
   3 -10   2     1328.62     1359.49     47.28 o 
   4 -10   2      816.48      876.38     35.71 o 
   5 -10   2      118.92       79.73     13.48 o 
   6 -10   2        2.65        7.75     11.57 o 
  -7  -9   2       28.49       10.67     10.67 o 
  -6  -9   2      538.79      519.49     26.17 o 
  -5  -9   2     1454.84     1439.89     50.98 o 
  -4  -9   2     1815.07     1834.36     42.10 o 
  -3  -9   2      559.71      509.29     16.27 o 
  -2  -9   2      221.89      223.51     16.17 o 
  -1  -9   2     1398.58     1406.30     26.47 o 
   0  -9   2     2772.47     2841.61     49.37 o 
   1  -9   2     2280.65     2374.10     72.99 o 
   2  -9   2      598.34      600.12     24.37 o 
   3  -9   2        7.63       36.72      7.97 o 
   4  -9   2      803.12      800.46     32.01 o 
   5  -9   2     1749.62     1783.75     60.75 o 
   6  -9   2      840.90      771.83     34.03 o 
   7  -9   2      125.76      115.22     15.83 o 
  -8  -8   2      850.60      884.35     38.52 o 
  -7  -8   2      762.79      816.52     35.04 o 
  -6  -8   2      123.89      132.96     13.03 o 
  -5  -8   2       31.94       35.26      8.98 o 
  -4  -8   2     1463.95     1510.92     35.15 o 
  -3  -8   2     3048.45     3133.71     66.46 o 
  -2  -8   2     2252.71     2314.48     54.18 o 
  -1  -8   2     1069.43     1037.23     20.15 o 
   0  -8   2       18.44       23.09      4.75 o 
   1  -8   2     1384.77     1263.68     98.43 o 
   2  -8   2     1954.83     1996.78     62.44 o 
   3  -8   2     1957.97     1929.63     61.65 o 
   4  -8   2      459.54      465.93     21.79 o 
   5  -8   2       43.24       41.10      9.21 o 
   6  -8   2      253.77      240.88     17.41 o 
   7  -8   2      621.13      565.65     28.75 o 
  -9  -7   2      101.35      100.51     16.17 o 
  -8  -7   2       77.35       77.04     12.69 o 
  -7  -7   2      719.41      736.23     32.45 o 
  -6  -7   2     2298.01     2332.33     74.79 o 
  -5  -7   2     1604.06     1573.47    127.29 o 
  -4  -7   2      470.42      583.73     24.71 o 
  -3  -7   2      344.86      330.65     11.31 o 
  -2  -7   2     1744.17     1763.77     38.83 o 
  -1  -7   2     8436.65     8657.17    141.68 o 
   0  -7   2     7038.23     7381.36    148.32 o 
   1  -7   2     1382.87     1333.48     29.24 o 
   2  -7   2       43.45       38.41      5.95 o 
   3  -7   2     1555.88     1534.11     49.52 o 
   4  -7   2     2576.34     2702.58     83.77 o 
   5  -7   2     1842.14     1857.53     60.87 o 
   6  -7   2      469.07      449.98     22.57 o 
   7  -7   2        0.15       -8.42      8.42 o 
   8  -7   2      231.81      201.80     18.87 o 
  -9  -6   2      655.58      707.14     33.80 o 
  -8  -6   2      671.31      720.17     31.78 o 
  -7  -6   2      171.97      163.96     14.94 o 
  -6  -6   2       19.52       15.61      8.09 o 
  -5  -6   2     1138.46     1096.85     26.26 o 
  -4  -6   2     3461.72     3476.05     72.13 o 
  -3  -6   2     2343.59     2413.08     51.22 o 
  -2  -6   2     1398.81     1356.37     30.33 o 
  -1  -6   2        4.37        5.23      2.85 o 
   0  -6   2     2405.10     2393.20     49.71 o 
   1  -6   2     5029.22     5168.37    104.27 o 
   2  -6   2     6164.64     6186.46     95.71 o 
   3  -6   2     1511.20     1535.01     49.19 o 
   4  -6   2        6.65       12.24      6.85 o 
   5  -6   2      570.87      555.54     24.14 o 
   6  -6   2     1288.47     1213.61     43.57 o 
   7  -6   2     1428.10     1318.83     48.06 o 
   8  -6   2      264.74      288.94     21.11 o 
   9  -6   2        0.01       15.27     11.01 o 
  -9  -5   2       10.11        9.21     11.34 o 
  -8  -5   2      773.59      761.38     32.23 o 
  -7  -5   2     2807.27     2787.59     86.69 o 
  -6  -5   2     3559.88     3584.57    107.47 o 
  -5  -5   2      212.50      205.42      9.04 o 
  -4  -5   2       42.45       41.65      4.34 o 
  -3  -5   2     3166.47     3234.01     66.70 o 
  -2  -5   2     6161.02     6366.95    127.45 o 
  -1  -5   2    11401.97    12023.80    194.75 o 
   0  -5   2     3241.35     3241.94     65.94 o 
   1  -5   2      329.01      379.40     22.57 o 
   2  -5   2     5657.43     5783.44     89.26 o 
   3  -5   2     7616.19     7919.52    228.08 o 
   4  -5   2     3174.06     3227.46     96.80 o 
   5  -5   2      657.35      651.44     26.05 o 
   6  -5   2        1.12        1.35      6.63 o 
   7  -5   2      374.42      315.67     19.76 o 
   8  -5   2      987.59     1016.41     40.99 o 
   9  -5   2      644.03      644.37     31.56 o 
  -9  -4   2      474.35      474.46     25.72 o 
  -8  -4   2       88.03       94.11     12.58 o 
  -7  -4   2       99.62      102.53     11.23 o 
  -6  -4   2     1116.29     1107.83     38.52 o 
  -5  -4   2     4338.76     4388.40    127.80 o 
  -4  -4   2     4989.22     4881.65    161.61 o 
  -3  -4   2     1159.80     1120.53     44.81 o 
  -2  -4   2      423.74      459.38     12.11 o 
  -1  -4   2     1983.25     1957.23     33.02 o 
   0  -4   2     5849.40     5642.35     92.21 o 
   1  -4   2     6905.34     7033.83    140.20 o 
   2  -4   2     5691.90     5725.61    114.62 o 
   3  -4   2      109.40      105.34      7.41 o 
   4  -4   2     1474.26     1350.05     43.80 o 
   5  -4   2     2602.19     2518.63     77.49 o 
   6  -4   2     2682.90     2575.79     80.41 o 
   7  -4   2      849.42      831.23     33.80 o 
   8  -4   2        3.50        0.00      8.09 o 
   9  -4   2      238.19      238.52     18.75 o 
 -10  -3   2        2.06        8.65     11.45 o 
  -9  -3   2      468.05      484.01     25.49 o 
  -8  -3   2     1624.77     1693.91     56.49 o 
  -7  -3   2     2403.20     2498.31     77.37 o 
  -6  -3   2      791.88      764.19     28.52 o 
  -5  -3   2      159.52      151.73      6.85 o 
  -4  -3   2     4084.06     4142.24     68.53 o 
  -3  -3   2    10605.20    10799.75    174.96 o 
  -2  -3   2    15991.98    16041.44    315.37 o 
  -1  -3   2     3322.39     3251.86     53.53 o 
   0  -3   2       17.17       18.79      1.71 o 
   1  -3   2     7132.67     7549.70    150.17 o 
   2  -3   2     9844.19    10188.18    290.18 o 
   3  -3   2    10298.43    10892.85    310.73 o 
   4  -3   2     1426.40     1375.32     43.80 o 
   5  -3   2      118.73      115.44      9.55 o 
   6  -3   2     1515.00     1470.44     49.41 o 
   7  -3   2     1777.95     1761.40     58.96 o 
   8  -3   2     1133.71     1096.71     41.78 o 
   9  -3   2      351.36      341.95     22.01 o 
  10  -3   2        4.73       23.92     13.25 o 
 -10  -2   2      571.06      585.64     29.20 o 
  -9  -2   2       79.66      112.75     13.70 o 
  -8  -2   2       45.91       48.06     10.22 o 
  -7  -2   2     1209.54     1174.87     40.32 o 
  -6  -2   2     2213.15     2202.14     47.56 o 
  -5  -2   2     4139.17     4206.38     86.20 o 
  -4  -2   2     1073.50     1076.07     23.93 o 
  -3  -2   2      508.27      525.71     10.21 o 
  -2  -2   2     7162.39     7365.96    119.86 o 
  -1  -2   2    15707.41    15824.72    383.50 o 
   0  -2   2     5190.79     5351.25     87.00 o 
   1  -2   2     7039.33     7104.24    159.30 o 
   2  -2   2       40.96       48.18      4.27 o 
   3  -2   2     4482.69     4577.85    132.51 o 
   4  -2   2     5587.66     5159.05    150.48 o 
   5  -2   2     6964.67     7046.69    141.61 o 
   6  -2   2     2392.62     2368.94     74.23 o 
   7  -2   2       11.23       10.33      7.19 o 
   8  -2   2      502.02      483.22     24.03 o 
   9  -2   2      953.42      937.24     38.97 o 
  10  -2   2      549.87      569.02     30.55 o 
 -10  -1   2      365.08      379.23     23.36 o 
  -9  -1   2     1034.31     1074.02     40.20 o 
  -8  -1   2     1624.69     1659.77     54.80 o 
  -7  -1   2      764.29      742.44     33.80 o 
  -6  -1   2       72.60      115.23     37.96 o 
  -5  -1   2     1090.78     1053.77     24.38 o 
  -4  -1   2     7157.32     7316.21    146.85 o 
  -3  -1   2    14752.84    15442.65    308.23 o 
  -2  -1   2     7890.35     8170.60    132.42 o 
  -1  -1   2      369.41      397.32     10.16 o 
   0  -1   2     5391.96     5854.45     95.11 o 
   1  -1   2    11404.46    11735.42    235.74 o 
   2  -1   2     1144.19     1096.37     33.80 o 
   3  -1   2     6147.37     6177.68    123.55 o 
   4  -1   2      420.50      423.44     10.77 o 
   5  -1   2     2248.91     2129.64     44.85 o 
   6  -1   2     6432.10     6555.39    132.72 o 
   7  -1   2     2996.31     3012.63     93.54 o 
   8  -1   2      977.49      988.56     38.29 o 
   9  -1   2       12.98        2.47     10.33 o 
  10  -1   2      133.85      169.68     16.84 o 
  -9   0   2       35.67       32.79     10.56 o 
  -8   0   2      718.27      723.71     20.71 o 
  -7   0   2     3128.95     3218.25     68.51 o 
  -6   0   2     2117.10     2120.12     46.13 o 
  -5   0   2     2300.39     2320.84     49.31 o 
  -4   0   2      173.97      187.85      6.91 o 
  -3   0   2     2915.56     3027.58     61.78 o 
  -2   0   2    17160.38    17762.49    507.93 o 
  -1   0   2    23969.89    22478.51   1070.82 o 
   0   0   2    10605.18    10786.27    208.63 o 
   2   0   2    21168.23    21005.57    770.20 o 
   3   0   2     8295.94     8380.79    167.02 o 
   4   0   2     5890.97     5841.43    117.55 o 
   5   0   2     3563.50     3704.52     76.01 o 
   6   0   2       28.05       23.94      3.88 o 
   7   0   2     1374.74     1338.49     31.05 o 
   8   0   2     2665.20     2704.15     86.25 o 
   9   0   2     1338.20     1393.29     51.21 o 
  10   0   2      335.83      360.82     23.02 o 
  -9   1   2      821.22      846.39     33.46 o 
  -8   1   2      524.49      555.99     17.63 o 
  -7   1   2      120.36       90.96      6.91 o 
  -6   1   2      945.54      931.29     22.86 o 
  -5   1   2     4737.73     4732.48     96.67 o 
  -4   1   2     6229.70     6332.70    127.47 o 
  -3   1   2     4957.68     5301.70    106.59 o 
  -2   1   2       85.42      106.75      4.22 o 
  -1   1   2    10639.31    10530.01    296.81 o 
   0   1   2    14702.42    14201.43    282.85 o 
   1   1   2     5531.62     5912.80     79.72 o 
   2   1   2     9443.09     9888.70    196.45 o 
   3   1   2     1193.71     1444.94    122.07 o 
   4   1   2     1126.25     1016.14     28.19 o 
   5   1   2     6354.85     6603.11    133.23 o 
   6   1   2     4655.41     4592.79     94.28 o 
   7   1   2     1750.65     1773.39     39.78 o 
   8   1   2       46.66       46.73      6.37 o 
   9   1   2      263.93      274.57     19.76 o 
  10   1   2      723.06      738.92     34.59 o 
  -9   2   2      274.25      303.77     20.78 o 
  -8   2   2     1208.87     1175.88     29.29 o 
  -7   2   2     1898.85     1911.05     42.97 o 
  -6   2   2     1900.20     1651.19    136.27 o 
  -5   2   2       12.11        9.39      3.57 o 
  -4   2   2     2252.66     2211.62     46.49 o 
  -3   2   2     9621.00     9923.69    197.81 o 
  -2   2   2     7594.56     7095.71    141.76 o 
  -1   2   2     6422.65     6311.40    176.31 o 
   0   2   2      512.63      565.54     17.74 o 
   1   2   2     8751.38     8896.13    177.72 o 
   2   2   2    41418.32    36611.20    817.87 o 
   3   2   2     8980.72     9236.22    184.19 o 
   4   2   2    11860.72    12441.70    247.74 o 
   5   2   2        6.19       13.37      7.13 o 
   6   2   2     2033.10     2018.89     56.15 o 
   7   2   2     3137.16     3259.24     69.07 o 
   8   2   2     2910.21     3016.47     65.17 o 
   9   2   2      922.26      912.43     24.81 o 
  10   2   2       36.86       19.88     11.68 o 
  -9   3   2      313.44      309.83     20.89 o 
  -8   3   2       13.67       -9.10      9.10 o 
  -7   3   2      762.30      780.10     23.47 o 
  -6   3   2     2954.83     3002.19     74.23 o 
  -5   3   2     6105.70     5717.46    505.46 o 
  -4   3   2     3138.02     3204.06     66.17 o 
  -3   3   2        3.13        2.35      3.93 o 
  -2   3   2     3954.73     3991.38     80.75 o 
  -1   3   2     6371.97     5870.52    164.52 o 
   0   3   2    12917.82    12223.02    343.86 o 
   1   3   2     5073.99     4999.94    100.16 o 
   2   3   2      290.11      319.04      8.62 o 
   3   3   2     4205.10     4130.00     83.68 o 
   4   3   2    10786.56    11393.34    227.34 o 
   5   3   2     6879.94     6837.62    138.14 o 
   6   3   2     1750.07     1678.55     37.30 o 
   7   3   2      160.52      161.99      9.71 o 
   8   3   2      503.63      478.26     17.91 o 
   9   3   2     1007.82     1022.82     27.27 o 
  10   3   2      818.70      843.03     36.72 o 
  -9   4   2      466.14      490.74     27.18 o 
  -8   4   2      731.35      761.72     32.34 o 
  -7   4   2      406.69      427.97     21.67 o 
  -6   4   2       75.34       77.99      9.88 o 
  -5   4   2     1800.05     1843.14     40.26 o 
  -4   4   2     7493.60     7539.90    151.75 o 
  -3   4   2    10645.54    10602.31    211.70 o 
  -2   4   2     1872.52     1744.81     36.76 o 
  -1   4   2        2.81       -2.47      2.47 o 
   0   4   2     5357.65     5330.85     97.87 o 
   1   4   2     4602.69     4458.25    126.22 o 
   2   4   2    17669.53    17395.32    346.08 o 
   3   4   2     9868.52    10361.36    168.23 o 
   4   4   2     1080.06     1130.32     25.45 o 
   5   4   2     3265.00     3263.03     67.92 o 
   6   4   2     4095.00     4150.03     86.02 o 
   7   4   2     4114.44     4160.52     86.97 o 
   8   4   2     1217.57     1204.12     29.79 o 
   9   4   2       93.95       91.76      8.41 o 
  10   4   2       56.65       31.67     11.12 o 
  -9   5   2       17.13        5.73     11.90 o 
  -8   5   2      446.70      434.48     23.81 o 
  -7   5   2      805.14      849.31     33.91 o 
  -6   5   2     2422.36     2455.30     77.49 o 
  -5   5   2     1210.27     1209.32     28.15 o 
  -4   5   2        8.87        3.57      3.37 o 
  -3   5   2     1478.58     1457.20     31.91 o 
  -2   5   2    10485.74    10212.96    203.96 o 
  -1   5   2    13242.91    12945.22    360.37 o 
   0   5   2     4563.99     4341.30     80.52 o 
   1   5   2      400.58      559.13     19.54 o 
   2   5   2     2037.84     1915.14     56.82 o 
   3   5   2    10490.59    10475.15    169.89 o 
   4   5   2    10119.13    10387.11    168.67 o 
   5   5   2     2883.24     2706.06    182.54 o 
   6   5   2      185.35      189.79     16.11 o 
   7   5   2      687.11      669.64     18.62 o 
   8   5   2      893.48      891.83     28.52 o 
   9   5   2     1200.66     1201.48     43.80 o 
  10   5   2      388.97      406.86     23.13 o 
  -8   6   2      164.46      192.93     15.95 o 
  -7   6   2       41.91       53.90     11.23 o 
  -6   6   2      696.28      739.15     29.87 o 
  -5   6   2     2396.65     2459.37     52.88 o 
  -4   6   2     4377.77     4518.94     93.03 o 
  -3   6   2     1711.56     1722.81     37.46 o 
  -2   6   2        2.28       -1.18      2.62 o 
  -1   6   2     3639.60     3871.83    110.73 o 
   0   6   2     5882.62     5556.35    102.82 o 
   1   6   2    12544.35    12887.38    359.80 o 
   2   6   2     4130.89     4142.24    119.04 o 
   3   6   2      591.57      660.74     22.46 o 
   4   6   2     1153.57     1089.81     19.68 o 
   5   6   2     4620.46     4673.83     96.12 o 
   6   6   2     5699.49     5729.31    117.44 o 
   7   6   2     2121.14     2114.04     47.05 o 
   8   6   2      214.32      198.89     22.29 o 
   9   6   2      156.23      183.16     15.50 o 
  10   6   2      374.46      373.17     22.91 o 
  -8   7   2      521.80      515.23     28.07 o 
  -7   7   2     1014.46     1025.96     40.43 o 
  -6   7   2      564.05      557.34     26.17 o 
  -5   7   2        2.16       26.95      8.53 o 
  -4   7   2      724.82      674.32     17.88 o 
  -3   7   2     2487.63     2548.40     54.17 o 
  -2   7   2     7626.62     7580.66    152.86 o 
  -1   7   2     2466.16     2393.08     70.64 o 
   0   7   2      619.11      576.38     13.59 o 
   1   7   2     1706.38     1654.27     50.65 o 
   2   7   2     5493.26     5503.98    157.22 o 
   3   7   2     7544.74     7662.94    152.69 o 
   4   7   2     2223.10     2304.37     48.25 o 
   5   7   2       40.77       56.08      8.65 o 
   6   7   2      365.77      345.31     11.99 o 
   7   7   2     1574.57     1629.96     37.69 o 
   8   7   2     1461.14     1436.97     50.20 o 
   9   7   2      702.28      634.94     28.86 o 
  10   7   2       52.20       58.51     13.25 o 
  -8   8   2        3.05       -9.77      9.77 o 
  -7   8   2      235.64      246.94     18.30 o 
  -6   8   2     1568.54     1667.75     58.28 o 
  -5   8   2     1694.11     1658.76     56.26 o 
  -4   8   2     1072.62     1015.52     36.61 o 
  -3   8   2        9.77        7.63      4.01 o 
  -2   8   2      403.53      372.38     15.95 o 
  -1   8   2     4702.92     4608.85    132.40 o 
   0   8   2     8316.03     8180.78    151.08 o 
   1   8   2     6232.92     6389.11    181.92 o 
   2   8   2      174.60      152.28     10.78 o 
   3   8   2      668.20      634.58     16.34 o 
   4   8   2     3158.17     3226.34     96.46 o 
   5   8   2     3085.52     3097.08     93.77 o 
   6   8   2     2197.28     2212.18     62.10 o 
   7   8   2      164.00      165.30     14.49 o 
   8   8   2      157.70      166.88     15.61 o 
   9   8   2      754.50      734.66     32.68 o 
  -7   9   2      287.24      308.15     21.79 o 
  -6   9   2        0.65       -5.73      8.87 o 
  -5   9   2      418.49      424.71     22.80 o 
  -4   9   2     1642.60     1675.83     56.37 o 
  -3   9   2     2161.12     2163.09     68.84 o 
  -2   9   2     1237.62     1257.25     33.91 o 
  -1   9   2       62.27       58.42     12.80 o 
   0   9   2      245.33      238.29     11.62 o 
   2   9   2     4977.82     5020.53    145.43 o 
   3   9   2     2251.89     2278.69     86.08 o 
   4   9   2       97.68      101.18     10.11 o 
   5   9   2      211.97      186.30     14.26 o 
   6   9   2     1247.36     1252.80     44.47 o 
   7   9   2      988.95     1042.24     39.64 o 
   8   9   2      687.07      682.78     31.44 o 
   9   9   2      113.04      110.95     15.61 o 
  -6  10   2      747.95      808.89     36.61 o 
  -5  10   2      495.19      517.47     25.83 o 
  -4  10   2       68.23       54.91     11.01 o 
  -3  10   2      193.59      204.27     15.38 o 
  -2  10   2     1387.90     1325.91     45.26 o 
  -1  10   2     2754.08     2825.41     60.73 o 
   0  10   2     3537.00     3571.13     68.99 o 
   1  10   2      239.78      222.02      9.03 o 
   2  10   2      512.35      538.70     23.25 o 
   3  10   2     2816.55     2816.00     86.25 o 
   4  10   2     2999.99     2948.40     90.51 o 
   5  10   2     1770.95     1750.40     58.17 o 
   6  10   2      142.52      143.52     13.36 o 
   7  10   2       49.21       46.94     12.02 o 
   8  10   2      813.50      818.88     36.27 o 
  -5  11   2      632.34      588.78     29.65 o 
  -4  11   2     1135.92     1173.41     43.91 o 
  -3  11   2      858.17      793.28     32.23 o 
  -2  11   2       16.82       15.38      7.30 o 
  -1  11   2      319.06      312.98     11.99 o 
   0  11   2     1382.18     1370.83     38.57 o 
   1  11   2     1746.37     1744.52     36.81 o 
   2  11   2      884.00      873.46     32.79 o 
   3  11   2       95.34       97.92     11.57 o 
   4  11   2      223.25      184.73     14.82 o 
   5  11   2     1275.64     1187.78     44.02 o 
   6  11   2      884.57      882.11     35.82 o 
   7  11   2      562.13      630.33     30.77 o 
   8  11   2       83.56       84.11     14.15 o 
  -4  12   2       76.38       96.69     13.48 o 
  -3  12   2      716.95      771.38     33.02 o 
  -2  12   2     1245.20     1195.08     43.91 o 
  -1  12   2     1378.37     1373.75     47.61 o 
   0  12   2      199.14      172.01      9.41 o 
   1  12   2      189.70      199.28     21.95 o 
   3  12   2     1733.22     1699.08     57.50 o 
   4  12   2      977.48      966.78     38.07 o 
   5  12   2      224.80      211.80     17.29 o 
   6  12   2       84.31       59.29     13.03 o 
   7  12   2      527.30      552.28     29.42 o 
  -3  13   2       34.22       29.53     10.89 o 
  -2  13   2      191.87      220.22     16.28 o 
  -1  13   2      663.51      722.08     30.10 o 
   0  13   2     1293.05     1215.30     43.35 o 
   1  13   2      521.74      536.58     13.52 o 
   2  13   2       41.77       38.43      6.49 o 
   3  13   2      140.06      142.39     14.71 o 
   4  13   2      587.33      562.28     27.40 o 
   5  13   2      838.52      783.28     35.04 o 
   6  13   2      432.25      466.60     26.95 o 
  -1  14   2       80.18       66.14     12.35 o 
   0  14   2      165.56      168.45     14.49 o 
   1  14   2      438.82      453.01     22.46 o 
   2  14   2      653.71      624.02     18.45 o 
   4  14   2       94.86      111.62     14.94 o 
  -4 -12   3      483.74      510.85     28.19 o 
  -2 -12   3       31.05       23.92     11.57 o 
  -1 -12   3      174.05      173.95     16.96 o 
   0 -12   3      387.96      438.19     25.49 o 
   1 -12   3      813.36      778.12     34.70 o 
   2 -12   3      458.06      424.38     24.03 o 
   3 -12   3       49.89       56.94     12.02 o 
  -5 -11   3       25.72       27.74     12.35 o 
  -4 -11   3      129.94      126.56     15.16 o 
  -3 -11   3      705.23      678.83     21.52 o 
  -2 -11   3      965.39     1022.93     39.98 o 
  -1 -11   3      503.15      492.43     25.38 o 
   0 -11   3       97.76      106.80     13.70 o 
   1 -11   3      228.41      207.53     17.07 o 
   2 -11   3      825.11      890.08     35.04 o 
   3 -11   3      814.57      852.91     34.81 o 
   4 -11   3      417.05      428.08     24.48 o 
  -6 -10   3      739.20      768.12     34.81 o 
  -5 -10   3      793.35      883.23     37.51 o 
  -4 -10   3      681.06      662.79     30.32 o 
  -3 -10   3       26.07       32.21      7.30 o 
  -2 -10   3      243.74      246.01     15.89 o 
  -1 -10   3      692.60      743.53     31.22 o 
   0 -10   3     1034.90     1048.53     39.98 o 
   1 -10   3     1260.57     1293.98     31.88 o 
   2 -10   3      131.23      172.15     13.36 o 
   3 -10   3       52.85       46.04     10.67 o 
   4 -10   3      608.54      636.73     28.86 o 
   5 -10   3      590.91      586.54     28.75 o 
   6 -10   3      237.94      256.71     20.10 o 
  -7  -9   3      259.77      282.99     20.66 o 
  -6  -9   3       42.69       37.62     11.79 o 
  -5  -9   3      158.33      127.91     14.37 o 
  -4  -9   3     1392.46     1398.15     34.30 o 
  -3  -9   3     2130.75     2131.82     48.12 o 
  -2  -9   3     1509.82     1527.27     36.16 o 
  -1  -9   3      222.41      190.35     10.00 o 
   0  -9   3      302.79      265.92     19.93 o 
   1  -9   3     1514.17     1566.03     36.61 o 
   2  -9   3     1479.52     1621.70     53.23 o 
   3  -9   3     1095.52     1095.58     39.42 o 
   4  -9   3      128.07      129.93     12.91 o 
   5  -9   3       84.25       87.82     12.69 o 
   6  -9   3      462.95      433.47     24.03 o 
   7  -9   3      387.98      415.84     26.28 o 
  -8  -8   3       80.70       93.21     15.61 o 
  -7  -8   3      739.47      763.07     34.48 o 
  -6  -8   3     1071.83     1150.16     43.91 o 
  -5  -8   3      707.47      740.27     21.06 o 
  -4  -8   3      208.46      217.96     10.78 o 
  -3  -8   3      510.94      501.31     15.72 o 
  -2  -8   3     1788.88     1804.55     40.77 o 
  -1  -8   3     3067.84     2820.60    230.55 o 
   0  -8   3     2571.32     2654.29     46.12 o 
   1  -8   3      544.46      417.41     17.97 o 
   2  -8   3      163.93      174.96     12.58 o 
   3  -8   3     1049.62     1053.47     37.40 o 
   4  -8   3     1891.03     1855.17     60.75 o 
   5  -8   3     1085.01     1095.47     40.76 o 
   6  -8   3      117.98      122.97     14.15 o 
   7  -8   3        6.04        8.65     11.45 o 
  -8  -7   3      487.39      521.63     27.85 o 
  -7  -7   3       16.77       24.71     11.12 o 
  -6  -7   3      300.83      250.54     17.52 o 
  -5  -7   3     1718.37     1743.35     39.99 o 
  -4  -7   3     2231.33     2370.22     51.84 o 
  -3  -7   3     1998.48     2019.01     44.59 o 
  -2  -7   3      190.05      185.99      9.17 o 
  -1  -7   3      382.37      385.94      9.56 o 
   0  -7   3     4046.95     4238.69     71.11 o 
   1  -7   3     4041.94     4211.50     85.97 o 
   2  -7   3     1510.11     1587.68     50.53 o 
   3  -7   3      183.23      205.06     13.48 o 
   4  -7   3      158.63      152.61     11.57 o 
   5  -7   3      808.91      762.51     30.77 o 
   6  -7   3     1077.02     1003.95     38.41 o 
   7  -7   3      751.43      738.70     33.35 o 
   8  -7   3      124.03      110.61     14.94 o 
  -8  -6   3      746.66      766.33     34.48 o 
  -7  -6   3     1223.11     1284.81     46.83 o 
  -6  -6   3      923.06      958.74     52.33 o 
  -5  -6   3      477.88      481.68     15.25 o 
  -4  -6   3       55.97       80.60     16.34 o 
  -3  -6   3     2279.28     2351.14     50.50 o 
  -2  -6   3     3500.68     3536.42     59.40 o 
  -1  -6   3     6923.51     7041.65    115.53 o 
   0  -6   3     1062.94     1086.96     25.15 o 
   1  -6   3      542.47      523.21     13.17 o 
   2  -6   3     1975.82     1970.17     60.53 o 
   3  -6   3     4221.90     4337.42    127.91 o 
   4  -6   3     2342.61     2377.25     74.00 o 
   5  -6   3      246.48      241.89     14.94 o 
   6  -6   3       85.03       92.31     11.79 o 
   7  -6   3      743.75      732.64     31.78 o 
   8  -6   3     1116.57     1108.72     44.58 o 
  -9  -5   3      509.33      542.96     28.30 o 
  -8  -5   3       37.13       29.87     10.33 o 
  -7  -5   3      468.51      495.12     25.15 o 
  -6  -5   3     2245.53     2324.47     73.44 o 
  -5  -5   3     5172.59     5244.52    107.15 o 
  -4  -5   3     1336.54     1350.58     30.87 o 
  -3  -5   3      168.81      168.93     18.59 o 
  -2  -5   3      343.28      341.46      7.81 o 
  -1  -5   3     4626.74     4802.90     79.27 o 
   0  -5   3     9689.36    10143.43    164.93 o 
   1  -5   3     4830.59     4883.79     98.36 o 
   2  -5   3      568.56      531.17     26.05 o 
   3  -5   3      579.61      587.66     22.12 o 
   4  -5   3     1580.36     1534.78     49.64 o 
   5  -5   3     1484.70     1546.24     51.10 o 
   6  -5   3     1592.57     1538.60     52.44 o 
   7  -5   3      351.64      366.54     21.00 o 
   8  -5   3       25.31       13.14      9.43 o 
   9  -5   3      241.40      220.67     19.76 o 
  -9  -4   3      500.62      498.27     26.50 o 
  -8  -4   3      877.91      930.39     36.95 o 
  -7  -4   3      825.55      874.24     33.91 o 
  -6  -4   3      350.87      342.74     18.64 o 
  -5  -4   3       20.89       16.32      4.31 o 
  -4  -4   3     2414.23     2486.73     52.48 o 
  -3  -4   3     5474.14     5456.58    110.06 o 
  -2  -4   3     7785.99     7920.46    157.82 o 
  -1  -4   3      916.40      905.54     16.44 o 
   0  -4   3      816.85      820.64     15.15 o 
   1  -4   3     4369.92     4390.96     88.28 o 
   2  -4   3     9797.08     9812.30    195.41 o 
   3  -4   3     7422.73     7347.69    211.57 o 
   5  -4   3      136.94      136.11     10.44 o 
   6  -4   3     1307.64     1277.85     44.58 o 
   7  -4   3     1913.27     1911.43     63.90 o 
   8  -4   3      943.69      967.12     39.42 o 
   9  -4   3      114.70      116.00     15.95 o 
  -9  -3   3       42.13       21.56     11.57 o 
  -8  -3   3      148.27      125.89     12.80 o 
  -7  -3   3     1558.74     1598.35     53.68 o 
  -6  -3   3     3685.95     3642.63    108.48 o 
  -5  -3   3     3316.29     3420.61    101.18 o 
  -4  -3   3      105.41       96.68      3.84 o 
  -3  -3   3      242.53      226.04      8.09 o 
  -2  -3   3     6305.69     6405.09    127.85 o 
  -1  -3   3     9746.37    10028.93    162.85 o 
   0  -3   3     5361.11     5351.15     87.41 o 
   1  -3   3     1047.10      991.99     22.02 o 
   2  -3   3      956.68      961.72     30.66 o 
   3  -3   3     3587.95     3366.37     99.05 o 
   4  -3   3     8579.98     8566.02    246.50 o 
   5  -3   3     4922.67     5001.33    147.45 o 
   6  -3   3     1285.46     1099.29     38.97 o 
   7  -3   3       71.55       81.08     10.56 o 
   8  -3   3      597.43      523.31     26.39 o 
   9  -3   3      798.45      824.16     35.94 o 
  10  -3   3      553.35      601.58     32.01 o 
  -9  -2   3     1004.58     1013.38     39.30 o 
  -8  -2   3      647.40      671.77     29.20 o 
  -7  -2   3      234.20      212.69     14.82 o 
  -6  -2   3       81.04       76.81      8.87 o 
  -5  -2   3     1642.82     1706.45     37.22 o 
  -4  -2   3     9985.22    10654.46    212.72 o 
  -3  -2   3     6672.41     6760.68    110.35 o 
  -2  -2   3     3500.15     3727.17     75.28 o 
  -1  -2   3     1979.36     2085.97     43.16 o 
   0  -2   3     6179.43     6245.56    101.50 o 
   1  -2   3     8251.59     8234.08    133.98 o 
   2  -2   3     7135.24     7102.21    203.15 o 
   3  -2   3      496.02      430.22     16.73 o 
   4  -2   3     1174.65     1267.51     40.99 o 
   5  -2   3     2424.61     2417.06     50.32 o 
   6  -2   3     4389.48     4446.91    133.07 o 
   7  -2   3     2302.72     2325.03     74.90 o 
   8  -2   3      231.37      237.17     17.41 o 
   9  -2   3        3.38       -9.99      9.99 o 
  10  -2   3      247.82      222.80     20.21 o 
  -9  -1   3      175.88      177.88     16.06 o 
  -8  -1   3      805.83      835.50     33.13 o 
  -7  -1   3     1808.98     1809.35     58.28 o 
  -6  -1   3     1708.86     1739.93     38.86 o 
  -5  -1   3      444.84      451.18     12.83 o 
  -4  -1   3      237.74      245.46      8.12 o 
  -3  -1   3     3181.17     3065.30     50.98 o 
  -2  -1   3    28185.63    29315.03    478.23 o 
  -1  -1   3    10037.52    10512.88    207.13 o 
   0  -1   3     1035.84     1037.75     17.89 o 
   1  -1   3      425.98      428.25     10.11 o 
   2  -1   3     4098.61     3954.08     79.49 o 
   3  -1   3     7149.83     7304.03    112.29 o 
   4  -1   3    14257.69    14570.22    289.59 o 
   5  -1   3     4637.78     4674.87     95.04 o 
   6  -1   3       53.76       66.23     11.79 o 
   7  -1   3     2343.15     2316.05     73.89 o 
   8  -1   3     1650.00     1663.25     57.38 o 
   9  -1   3     1150.24     1178.35     45.82 o 
  10  -1   3      229.53      250.76     19.76 o 
  -9   0   3      693.42      686.59     29.98 o 
  -8   0   3      187.67      193.94     14.82 o 
  -7   0   3       31.66       29.60      5.83 o 
  -6   0   3     2237.20     2211.79     48.08 o 
  -5   0   3     5140.15     5379.48    109.69 o 
  -4   0   3     4595.97     4608.40     93.74 o 
  -3   0   3     1474.10     1535.30     32.63 o 
  -2   0   3     2841.71     2952.71     48.89 o 
  -1   0   3    12650.07    12773.53    252.46 o 
   0   0   3    23908.88    23531.03    458.68 o 
   1   0   3    13664.46    14028.22    229.15 o 
   2   0   3     1159.32     1118.54     23.54 o 
   3   0   3     3149.42     3385.54     68.72 o 
   4   0   3     2626.57     2540.58     52.47 o 
   5   0   3     7293.66     7599.27    152.67 o 
   6   0   3     4008.65     4042.75     83.37 o 
   7   0   3      784.78      779.31     20.11 o 
   8   0   3        0.27       -7.64      8.42 o 
   9   0   3      506.92      517.02     27.18 o 
  10   0   3      681.11      721.63     34.14 o 
  -9   1   3      422.03      433.14     22.80 o 
  -8   1   3     1255.61     1260.89     43.57 o 
  -7   1   3     1376.28     1388.95     33.07 o 
  -6   1   3      418.43      385.23     12.75 o 
  -5   1   3       92.01       88.75     13.20 o 
  -4   1   3     1308.18     1354.42     32.85 o 
  -3   1   3    10835.60    10931.51    217.83 o 
  -2   1   3     6533.67     6468.91    129.35 o 
  -1   1   3     2071.74     2057.42     59.63 o 
   0   1   3      181.73      202.15      5.85 o 
   1   1   3    10929.66    11396.98    183.97 o 
   2   1   3    14705.14    15078.23    203.71 o 
   3   1   3    10755.08    10895.20    218.08 o 
   4   1   3     9310.94     9737.07    194.41 o 
   5   1   3       39.45       43.59      3.74 o 
   6   1   3     2503.97     2627.85     55.68 o 
   7   1   3     3834.58     3834.58    109.21 o 
   8   1   3     2393.76     2362.66     52.04 o 
   9   1   3      620.68      666.94     31.22 o 
  10   1   3        6.99       -6.85     11.01 o 
  -8   2   3       63.40       78.33      7.91 o 
  -7   2   3     1198.19     1262.21     30.56 o 
  -6   2   3     4349.49     4370.24     90.59 o 
  -5   2   3     4938.42     5137.84    124.60 o 
  -4   2   3      962.08      925.24     21.52 o 
  -3   2   3      716.11      754.35     17.62 o 
  -2   2   3    10140.40    10274.39    204.57 o 
  -1   2   3     9015.62     8714.93    243.46 o 
   0   2   3    17401.91    16890.60    471.77 o 
   1   2   3     3165.05     3351.23     54.92 o 
   2   2   3      226.45      216.74      4.90 o 
   3   2   3    11347.18    11714.86    230.91 o 
   4   2   3     7970.85     8213.92    164.61 o 
   5   2   3     6773.82     7035.25    142.01 o 
   6   2   3      971.07      906.94     22.17 o 
   7   2   3        2.52        2.10      6.57 o 
   8   2   3      898.92      895.13     24.31 o 
   9   2   3     1594.48     1663.14     58.40 o 
  10   2   3      856.94      882.55     38.97 o 
  -9   3   3      411.52      417.30     23.81 o 
  -8   3   3      929.83      968.76     34.92 o 
  -7   3   3      245.94      235.61     11.12 o 
  -6   3   3       34.39       42.95      5.68 o 
  -5   3   3     3264.94     3085.05    135.04 o 
  -4   3   3     5845.39     5875.99    119.06 o 
  -3   3   3     7526.92     7293.14    146.49 o 
  -2   3   3     1009.41      913.66     28.97 o 
  -1   3   3       75.00       81.98      5.84 o 
   0   3   3     5909.16     5877.82    164.85 o 
   1   3   3    20620.41    19384.88    299.40 o 
   2   3   3    14867.92    14365.75    285.30 o 
   3   3   3     7280.91     7306.81    146.47 o 
   4   3   3       13.45      105.45      7.86 o 
   5   3   3     4113.12     4309.13     88.43 o 
   6   3   3     2816.73     2600.13    165.02 o 
   7   3   3     2079.92     2087.59     46.10 o 
   8   3   3      948.25      920.64     24.30 o 
   9   3   3       33.79       29.25      6.71 o 
  10   3   3      263.48      290.97     21.11 o 
  -9   4   3       43.12       46.83     12.47 o 
  -8   4   3      515.83      514.33     25.49 o 
  -7   4   3     1076.68     1087.04     35.43 o 
  -6   4   3     2546.65     2517.11     54.69 o 
  -5   4   3      571.88      573.66     15.96 o 
  -4   4   3      277.85      283.97     19.93 o 
  -3   4   3     8150.76     8208.04    164.75 o 
  -2   4   3     9955.31     9785.47    273.78 o 
  -1   4   3     3167.20     2811.62     80.97 o 
   0   4   3     4559.33     4451.85    126.11 o 
   1   4   3       14.06       10.26      2.10 o 
   2   4   3     4504.98     4533.27     91.75 o 
   3   4   3    14122.51    13787.02    274.23 o 
   4   4   3    12904.21    13306.51    281.36 o 
   5   4   3     3444.64     3412.54     71.01 o 
   6   4   3        5.55        9.68      6.91 o 
   7   4   3     1021.74      986.44     24.83 o 
   8   4   3     1970.47     2003.04     45.99 o 
   9   4   3     1339.70     1344.66     37.73 o 
  10   4   3      269.48      300.92     14.52 o 
  -9   5   3      425.06      456.49     26.95 o 
  -8   5   3      321.77      292.65     20.10 o 
  -7   5   3       11.73       20.89      9.43 o 
  -6   5   3     1123.14     1214.91     29.43 o 
  -5   5   3     2987.01     3032.03     64.22 o 
  -4   5   3     5356.67     5285.18    108.01 o 
  -3   5   3     1539.86     1557.81     34.30 o 
  -2   5   3       40.91       60.64      5.95 o 
  -1   5   3     3915.16     3784.24    108.14 o 
   0   5   3     9559.02     9456.21    264.58 o 
   1   5   3     9853.02     9695.79    177.39 o 
   2   5   3     2154.89     2145.48     45.06 o 
   3   5   3      273.67      269.21      8.84 o 
   4   5   3     6712.99     7015.92    141.61 o 
   5   5   3     4595.33     4491.16     92.38 o 
   6   5   3     2495.63     2374.31     51.41 o 
   7   5   3     1551.94     1495.84     34.93 o 
   8   5   3       30.37       25.03      5.92 o 
   9   5   3      271.26      270.14     39.87 o 
  10   5   3      608.80      665.03     29.87 o 
  -8   6   3      662.21      673.23     31.67 o 
  -7   6   3      737.45      766.77     32.34 o 
  -6   6   3      339.59      324.09     19.09 o 
  -5   6   3      164.07      145.62      9.26 o 
  -4   6   3     2417.11     2413.90     51.91 o 
  -3   6   3     6777.78     6916.57    140.13 o 
  -2   6   3     5797.16     5393.81    153.40 o 
  -1   6   3     2975.47     2878.66     83.77 o 
   0   6   3       13.18       13.48      4.16 o 
   1   6   3     3824.65     3786.74     71.23 o 
   2   6   3     6572.11     6802.82    192.59 o 
   3   6   3     8074.87     8196.34    133.60 o 
   4   6   3     2566.60     2678.10     56.50 o 
   5   6   3        5.93        8.60      3.90 o 
   6   6   3     1396.83     1418.97     32.83 o 
   7   6   3     3288.04     3250.23     69.44 o 
   8   6   3     1723.06     1704.34     39.90 o 
   9   6   3      483.61      481.20     16.95 o 
  10   6   3        2.26       -9.32      9.32 o 
  -8   7   3        3.71        3.14     11.34 o 
  -7   7   3      400.87      467.39     25.49 o 
  -6   7   3     1585.09     1579.25     54.58 o 
  -5   7   3     1439.92     1411.03     48.18 o 
  -4   7   3     1016.84     1007.37     24.73 o 
  -3   7   3       26.59       27.35      7.13 o 
  -2   7   3      988.97      920.29     30.88 o 
  -1   7   3     9275.34     8974.56    252.45 o 
   0   7   3     5767.28     5697.47    162.16 o 
   1   7   3     4005.55     3998.46     75.67 o 
   2   7   3        0.46       -3.37      4.38 o 
   3   7   3     1175.96     1156.32     29.25 o 
   4   7   3     3856.84     3817.39    132.91 o 
   5   7   3     2282.39     2254.96     48.87 o 
   6   7   3     1859.74     1806.41     40.69 o 
   7   7   3       23.14       24.65      6.57 o 
   8   7   3      375.77      382.34     14.41 o 
   9   7   3      848.06      834.15     34.70 o 
  10   7   3      759.48      767.22     33.91 o 
  -7   8   3      307.36      313.20     21.11 o 
  -6   8   3       81.85       95.12     13.03 o 
  -5   8   3      847.10      897.15     34.59 o 
  -4   8   3     2131.41     2167.44     48.01 o 
  -3   8   3     2609.95     2649.82     57.04 o 
  -2   8   3     1329.91     1333.30     30.68 o 
  -1   8   3        5.84       12.69      5.17 o 
   0   8   3     2882.44     2805.34     54.38 o 
   1   8   3    10736.67    10509.50    193.76 o 
   2   8   3     6826.20     5769.00    165.30 o 
   3   8   3     1532.94     1647.42     52.44 o 
   4   8   3      176.52      165.75     12.02 o 
   5   8   3     1058.00     1045.48     25.55 o 
   6   8   3     2331.91     2343.05     51.53 o 
   7   8   3     2203.94     2151.84     48.23 o 
   8   8   3      807.77      776.21     31.89 o 
   9   8   3        2.00        7.52     10.56 o 
  -7   9   3      670.64      711.86     34.25 o 
  -6   9   3      708.72      678.28     30.99 o 
  -5   9   3      467.43      436.62     23.25 o 
  -4   9   3        1.29       -0.45      6.74 o 
  -3   9   3      654.00      625.03     54.63 o 
  -2   9   3     1979.53     2011.51     44.61 o 
  -1   9   3     2738.98     2680.57     80.52 o 
   0   9   3      992.96      855.60     30.32 o 
   1   9   3       11.22       13.22      3.93 o 
   2   9   3      575.75      520.17     21.67 o 
   3   9   3     2986.35     3030.58     63.41 o 
   4   9   3     2656.34     2619.81     80.63 o 
   5   9   3     1250.69     1183.85     41.21 o 
   6   9   3       48.56       70.07      9.99 o 
   7   9   3      354.80      357.18     16.34 o 
   8   9   3      955.08      877.73     35.71 o 
   9   9   3      844.92      896.37     38.07 o 
  -6  10   3      321.85      315.11     22.80 o 
  -5  10   3     1153.72     1224.28     45.82 o 
  -4  10   3     1395.26     1437.65     50.87 o 
  -3  10   3      809.16      836.40     33.02 o 
  -2  10   3        8.75        3.69      4.86 o 
  -1  10   3      578.93      546.22     22.68 o 
   0  10   3     4438.02     4329.00    126.79 o 
   1  10   3     4751.00     4578.10     87.54 o 
   3  10   3      114.14      101.41     10.89 o 
   4  10   3     1308.86     1326.58     45.93 o 
   5  10   3     1669.49     1586.78     53.45 o 
   6  10   3     1994.33     1908.18     62.89 o 
   7  10   3      561.02      558.46     26.61 o 
   8  10   3        2.40       -8.20      8.76 o 
   9  10   3      181.57      134.53     16.96 o 
  -5  11   3        1.26        1.01      9.66 o 
  -4  11   3      384.82      434.48     23.47 o 
  -3  11   3     1182.79     1216.87     44.81 o 
  -2  11   3     1628.24     1604.19     54.35 o 
  -1  11   3      346.14      344.22     12.71 o 
   0  11   3        0.47       -2.36      7.07 o 
   1  11   3      336.09      311.21     11.34 o 
   2  11   3     1499.10     1478.21     32.52 o 
   3  11   3     2459.76     2399.15     75.58 o 
   4  11   3      898.62      854.26     34.03 o 
   5  11   3       96.48      104.89     12.80 o 
   6  11   3      413.41      394.62     21.90 o 
   7  11   3      677.89      629.88     29.53 o 
   8  11   3      805.54      807.54     35.94 o 
  -4  12   3      289.58      280.18     19.99 o 
  -3  12   3       10.09       -2.47     10.11 o 
  -2  12   3      505.19      522.86     25.49 o 
  -1  12   3     1218.16     1150.05     42.00 o 
   0  12   3     2177.30     2086.28     66.59 o 
   1  12   3      391.62      380.31     13.05 o 
   2  12   3        1.11       -2.90      4.92 o 
   3  12   3      470.64      439.87     22.91 o 
   4  12   3     1317.15     1293.90     46.72 o 
   5  12   3     1657.97     1692.79     58.62 o 
   6  12   3      523.28      555.20     28.19 o 
   7  12   3       18.13       24.71     11.01 o 
  -3  13   3      651.87      648.64     30.99 o 
  -2  13   3      377.55      428.64     23.92 o 
  -1  13   3       18.34       11.90      9.55 o 
   0  13   3      372.77      373.51     20.33 o 
   1  13   3      943.68      955.50     24.10 o 
   2  13   3     1334.40     1312.41     30.59 o 
   3  13   3      464.07      455.71     15.25 o 
   4  13   3       20.24       13.25     10.56 o 
   5  13   3      241.68      256.04     19.54 o 
   6  13   3      742.54      748.47     34.81 o 
  -2  14   3      492.33      539.15     28.19 o 
  -1  14   3      734.30      710.29     31.67 o 
   0  14   3      226.45      245.60     17.86 o 
   1  14   3        0.90       -1.57      7.97 o 
   2  14   3      109.89       99.03      8.98 o 
   3  14   3      485.58      445.47     15.81 o 
   4  14   3      668.28      697.37     32.45 o 
   5  14   3      329.98      337.34     23.36 o 
  -2 -12   4      469.48      530.16     28.75 o 
  -1 -12   4      244.39      291.86     21.67 o 
   0 -12   4        3.15      -11.12     11.12 o 
   1 -12   4       89.43       77.82     14.82 o 
   2 -12   4      448.34      403.71     25.72 o 
  -4 -11   4      267.68      312.53     22.46 o 
  -3 -11   4        1.25        0.75      6.98 o 
  -2 -11   4      183.66      203.93     17.74 o 
  -1 -11   4      757.04      804.28     35.26 o 
   0 -11   4      788.49      776.66     34.48 o 
   1 -11   4      427.56      448.41     25.94 o 
   2 -11   4        2.58       -0.90     10.56 o 
   3 -11   4      109.22      107.36     14.71 o 
   4 -11   4      383.50      415.28     23.92 o 
  -5 -10   4      342.49      376.20     24.26 o 
  -4 -10   4      776.24      788.69     46.10 o 
  -3 -10   4      972.68      999.95     38.74 o 
  -2 -10   4      436.04      470.86     25.88 o 
  -1 -10   4       23.47       28.97     10.67 o 
   0 -10   4      102.92      113.20     13.81 o 
   1 -10   4      899.55      895.92     36.38 o 
   2 -10   4     1272.32     1293.57     47.95 o 
   3 -10   4      502.14      543.08     25.94 o 
   4 -10   4       18.00       29.09     10.89 o 
   5 -10   4       97.14       83.66     13.48 o 
  -6  -9   4      490.52      538.81     28.86 o 
  -5  -9   4      345.76      345.21     22.24 o 
  -4  -9   4       52.89       49.86      7.59 o 
  -3  -9   4      480.35      458.64     16.36 o 
  -2  -9   4     1530.13     1500.01     36.12 o 
  -1  -9   4     1472.87     1472.87     35.27 o 
   0  -9   4      829.57      826.41     33.24 o 
   1  -9   4        6.91       23.13      9.77 o 
   2  -9   4      384.49      380.17     14.26 o 
   3  -9   4      850.70      935.00     35.49 o 
   4  -9   4     1251.70     1296.60     46.38 o 
   5  -9   4      421.21      403.83     22.80 o 
   6  -9   4       37.58       40.43     12.69 o 
  -7  -8   4        1.66        5.95     10.78 o 
  -6  -8   4      351.83      351.05     22.80 o 
  -5  -8   4     1083.65     1100.42     28.82 o 
  -4  -8   4     1600.47     1629.84     38.59 o 
  -3  -8   4     1324.26     1311.22     32.00 o 
  -2  -8   4       42.21       54.32      6.71 o 
  -1  -8   4      361.97      382.44     31.11 o 
   0  -8   4     2321.68     2401.72     52.25 o 
   1  -8   4     2184.81     2000.57    156.26 o 
   2  -8   4      808.29      815.77     21.78 o 
   3  -8   4       83.67       91.52     10.33 o 
   4  -8   4      344.36      308.48     18.30 o 
   5  -8   4      915.77      877.39     35.04 o 
   6  -8   4      844.23      806.75     34.70 o 
   7  -8   4      276.78      292.43     21.67 o 
  -8  -7   4      551.32      526.46     28.86 o 
  -7  -7   4      641.83      650.10     30.88 o 
  -6  -7   4      302.22      296.92     20.55 o 
  -5  -7   4       44.08       42.63      6.82 o 
  -4  -7   4      694.36      703.70     20.28 o 
  -3  -7   4     1722.70     1737.32     39.66 o 
  -2  -7   4     2431.12     2461.77     53.48 o 
  -1  -7   4     1761.61     1779.58     39.84 o 
   0  -7   4      170.65      157.16      6.07 o 
   1  -7   4     1041.17     1033.57     25.14 o 
   2  -7   4     1609.53     1608.34     51.10 o 
   3  -7   4     2042.42     2038.11     64.23 o 
   4  -7   4      788.91      780.36     30.10 o 
   5  -7   4      104.89       87.14     11.23 o 
   6  -7   4      145.24      145.88     14.82 o 
   7  -7   4      695.77      662.34     31.78 o 
   8  -7   4      649.05      605.51     30.55 o 
  -8  -6   4        8.81       13.81     12.35 o 
  -7  -6   4      357.30      342.85     22.35 o 
  -6  -6   4     1140.97     1147.43     29.13 o 
  -5  -6   4     1787.40     1839.58     41.97 o 
  -4  -6   4     1719.94     1774.03     46.72 o 
  -3  -6   4      542.31      510.95     15.52 o 
  -2  -6   4     1382.92     1397.48     32.20 o 
  -1  -6   4     4462.38     4668.04     95.52 o 
   0  -6   4     6992.06     7256.08    119.25 o 
   1  -6   4     2128.93     2062.33     35.99 o 
   2  -6   4      208.74      217.86     12.47 o 
   3  -6   4      339.55      328.81     15.95 o 
   4  -6   4     1713.56     1665.28     54.13 o 
   5  -6   4     1970.91     1925.25     62.66 o 
   6  -6   4      907.82      892.89     35.15 o 
   7  -6   4      103.86      124.76     13.70 o 
   8  -6   4       87.50       65.25     12.80 o 
  -8  -5   4      836.53      892.89     38.18 o 
  -7  -5   4      538.99      498.27     25.94 o 
  -6  -5   4        5.22        9.43      8.98 o 
  -5  -5   4      621.66      647.28     43.29 o 
  -4  -5   4     3184.23     3346.01     70.43 o 
  -3  -5   4     1559.65     1592.58     35.85 o 
  -2  -5   4     1835.12     1845.23     52.16 o 
  -1  -5   4      263.92      251.58      6.64 o 
   0  -5   4     1615.45     1730.32     30.28 o 
   1  -5   4     6773.82     6725.74    240.48 o 
   2  -5   4     5089.63     5111.66    102.94 o 
   3  -5   4     2778.85     2697.30     81.30 o 
   4  -5   4      106.98      108.26      9.77 o 
   5  -5   4      327.85      287.26     16.17 o 
   6  -5   4     1126.55     1127.70     41.66 o 
   7  -5   4     1684.39     1592.17     55.48 o 
   8  -5   4      618.62      617.31     30.77 o 
   9  -5   4       57.99       57.50     13.36 o 
  -9  -4   4       18.70       17.63     12.69 o 
  -8  -4   4      336.36      329.82     22.24 o 
  -7  -4   4     1045.25     1051.79     40.09 o 
  -6  -4   4     1739.08     1780.72     58.51 o 
  -5  -4   4     2226.77     2265.01     66.82 o 
  -4  -4   4      443.41      450.10     13.65 o 
  -3  -4   4     1181.26     1155.89     26.88 o 
  -2  -4   4     4813.19     4904.45     99.46 o 
  -1  -4   4     7265.06     7451.59    121.72 o 
   0  -4   4     3629.98     3506.23     58.39 o 
   1  -4   4       23.43       30.39      4.14 o 
   2  -4   4      584.58      537.39     12.63 o 
   3  -4   4     4736.32     4775.50    139.47 o 
   4  -4   4     5190.43     5212.45    152.84 o 
   5  -4   4     1995.28     1992.06     63.67 o 
   6  -4   4      434.99      413.03     21.11 o 
   7  -4   4      126.96      120.50     13.59 o 
   8  -4   4      731.44      672.22     31.33 o 
   9  -4   4      647.24      694.12     33.91 o 
  -9  -3   4      651.87      678.84     32.57 o 
  -8  -3   4      314.70      300.85     20.89 o 
  -7  -3   4       65.86       74.00     11.45 o 
  -6  -3   4      418.85      390.91     19.76 o 
  -5  -3   4     3445.66     3340.99     99.72 o 
  -4  -3   4     5864.52     5950.48    120.38 o 
  -3  -3   4     2177.56     2187.41     46.53 o 
  -2  -3   4     1417.66     1413.04     31.09 o 
  -1  -3   4     3142.59     3283.54     67.17 o 
   0  -3   4     6088.24     6204.51    101.40 o 
   1  -3   4     6660.64     6778.59    110.66 o 
   2  -3   4     8731.56     9157.00    182.30 o 
   3  -3   4      363.42      349.25     15.50 o 
   4  -3   4      898.98      954.99     33.13 o 
   5  -3   4     3418.79     3357.95    101.41 o 
   6  -3   4     3680.61     3660.37    111.51 o 
   7  -3   4     1421.73     1495.26     52.33 o 
   8  -3   4       27.31       52.89     11.90 o 
   9  -3   4       20.52        0.22     11.45 o 
  10  -3   4      348.99      388.22     26.50 o 
  -9  -2   4      209.68      209.44     18.42 o 
  -8  -2   4      814.91      821.80     34.14 o 
  -7  -2   4     1200.93     1180.59     42.22 o 
  -6  -2   4     1469.81     1426.19     47.73 o 
  -5  -2   4       17.44       13.03      6.63 o 
  -4  -2   4     1221.31     1169.78     27.02 o 
  -3  -2   4     8852.50     9057.67    180.13 o 
  -2  -2   4     9802.03     9965.16    197.45 o 
  -1  -2   4     3449.43     3284.12     66.82 o 
   0  -2   4       58.75       81.76     11.25 o 
   1  -2   4      930.19      918.50     16.47 o 
   2  -2   4     5011.81     5210.94     85.34 o 
   3  -2   4     9467.76     9664.86    276.70 o 
   4  -2   4     5379.87     5426.04    158.45 o 
   6  -2   4      137.20      117.13     11.57 o 
   7  -2   4     1206.17     1273.24     45.71 o 
   8  -2   4     1066.00     1056.39     41.21 o 
   9  -2   4      781.36      705.91     32.23 o 
  10  -2   4       71.56       56.37     14.60 o 
  -9  -1   4      278.59      259.63     18.98 o 
  -8  -1   4       21.85       23.25      9.10 o 
  -7  -1   4      103.20       96.69     10.89 o 
  -6  -1   4     1735.87     1705.82     55.25 o 
  -5  -1   4     3964.59     4094.85    119.82 o 
  -4  -1   4     4717.50     4786.99     97.43 o 
  -3  -1   4     1011.22     1059.23     19.23 o 
  -2  -1   4     2094.59     2244.17     46.77 o 
  -1  -1   4    16073.13    16445.96    323.27 o 
   0  -1   4    14931.07    15573.84    251.84 o 
   1  -1   4     7267.63     7309.11    118.78 o 
   2  -1   4     2555.34     2614.26     43.59 o 
   3  -1   4     1209.40     1256.24     26.66 o 
   4  -1   4     4500.47     4630.42     93.57 o 
   5  -1   4    11322.71    10690.37    213.42 o 
   6  -1   4     4963.34     4933.39    146.55 o 
   7  -1   4      218.22      214.71     15.27 o 
   8  -1   4      190.02      195.62     15.95 o 
   9  -1   4      424.48      451.22     24.93 o 
  10  -1   4      604.99      602.37     31.89 o 
  -9   0   4      573.73      599.34     28.64 o 
  -8   0   4     1356.05     1298.51     45.82 o 
  -7   0   4      883.82      874.13     33.58 o 
  -6   0   4      121.63      113.76     11.01 o 
  -5   0   4     1466.72     1501.22     33.65 o 
  -4   0   4     4514.24     4557.37    100.34 o 
  -3   0   4     9120.30     9595.10    191.64 o 
  -2   0   4     2921.94     2782.38     46.42 o 
  -1   0   4       31.03       54.30      3.45 o 
   0   0   4     3879.74     4070.36     66.84 o 
   1   0   4     5713.18     5922.94     96.48 o 
   2   0   4    11515.70    11700.35    189.33 o 
   3   0   4     6455.98     6657.02    133.31 o 
   4   0   4       32.41       60.56     20.55 o 
   5   0   4      440.10      454.12     12.17 o 
   6   0   4     2794.54     2840.95     59.76 o 
   7   0   4     3047.14     3175.02     98.60 o 
   8   0   4     1318.37     1298.96     47.05 o 
   9   0   4      311.38      280.63     20.89 o 
  10   0   4       45.14       30.55     13.36 o 
  -9   1   4        2.37        7.64      9.88 o 
  -8   1   4      118.30      112.30     12.69 o 
  -7   1   4     1346.87     1335.57     45.48 o 
  -6   1   4     3761.99     3776.43     79.17 o 
  -5   1   4     2923.20     2953.12     62.18 o 
  -4   1   4      491.01      537.77     14.32 o 
  -3   1   4      209.56      182.35      6.66 o 
  -2   1   4    14864.60    15308.43    426.17 o 
  -1   1   4    21118.57    21391.76    425.15 o 
   0   1   4    15938.33    15916.53    259.50 o 
   1   1   4     4266.08     4443.69     72.69 o 
   2   1   4      691.61      727.01     13.27 o 
   3   1   4     6445.31     6510.74     87.94 o 
   4   1   4     6649.19     6620.36    245.32 o 
   5   1   4     9241.84     9492.81    190.26 o 
   6   1   4      374.37      368.23     11.41 o 
   7   1   4      324.11      297.43     10.95 o 
   8   1   4      847.35      881.66     35.82 o 
   9   1   4     1734.93     1866.40     65.02 o 
  10   1   4      700.76      704.22     34.36 o 
  -9   2   4      457.48      511.97     25.27 o 
  -8   2   4      707.57      767.22     31.67 o 
  -7   2   4       78.06       82.72     10.78 o 
  -6   2   4      466.13      451.34     14.33 o 
  -5   2   4     4102.92     4295.71     88.85 o 
  -4   2   4     4842.36     4818.01     98.38 o 
  -3   2   4     4257.37     4075.66    101.80 o 
  -2   2   4      315.67      349.47     14.26 o 
  -1   2   4     1307.70     1366.90     41.78 o 
   0   2   4     6747.51     6783.62    190.12 o 
   1   2   4    26472.40    25281.35    412.60 o 
   2   2   4    10112.55    10407.00    139.76 o 
   3   2   4     1134.83     1044.65     18.49 o 
   4   2   4     1626.35     1694.44     29.12 o 
   5   2   4     3403.95     3426.46     71.02 o 
   6   2   4     4492.73     4434.20     91.57 o 
   7   2   4     1602.75     1662.38     37.85 o 
   8   2   4      470.82      434.50     18.98 o 
   9   2   4      107.52      108.26     14.37 o 
  10   2   4      495.38      499.17     28.75 o 
  -8   3   4      552.83      570.46     21.90 o 
  -7   3   4     2777.20     2771.34     60.50 o 
  -6   3   4     2229.60     2173.33     47.88 o 
  -5   3   4      312.76      283.17     19.93 o 
  -4   3   4      692.19      647.87     16.78 o 
  -3   3   4     8368.92     8362.66    167.89 o 
  -2   3   4     9657.21     9615.68    269.74 o 
  -1   3   4     8505.77     8134.46    228.08 o 
   0   3   4     4626.72     4699.36    132.96 o 
   1   3   4     1792.84     1767.28     37.08 o 
   2   3   4    15224.05    15312.39    234.59 o 
   3   3   4    16485.37    16751.64    271.43 o 
   4   3   4     9142.67     9618.78    192.67 o 
   5   3   4      647.57      598.92     15.84 o 
   6   3   4      320.97      319.91     10.95 o 
   7   3   4      828.32      837.21     21.82 o 
   8   3   4     2480.33     2545.53     56.25 o 
   9   3   4     1558.42     1679.65     59.52 o 
  10   3   4      231.50      229.43     19.65 o 
  -8   4   4       37.44       30.77     10.22 o 
  -7   4   4      181.76      212.27     12.35 o 
  -6   4   4     1190.72     1259.47     57.61 o 
  -5   4   4     3841.50     3879.77     81.03 o 
  -4   4   4     3998.14     3920.90     81.15 o 
  -3   4   4      345.80      337.22     12.86 o 
  -2   4   4      623.61      604.62     21.79 o 
  -1   4   4     4237.31     4105.52    117.35 o 
   0   4   4     6951.06     6507.36    183.27 o 
   1   4   4     7147.72     6721.74    189.11 o 
   2   4   4      771.94      834.46     31.52 o 
   3   4   4      385.14      410.29     11.43 o 
   4   4   4     8748.98     8883.23    178.35 o 
   5   4   4     6521.83     6510.25    132.10 o 
   6   4   4     3119.02     3157.97     66.83 o 
   7   4   4      305.00      302.89     11.73 o 
   8   4   4       69.51       68.37      7.12 o 
   9   4   4      853.96      844.20     23.98 o 
  10   4   4      947.57     1071.10     44.47 o 
  -8   5   4      920.61      917.14     37.17 o 
  -7   5   4     1393.96     1415.52     34.40 o 
  -6   5   4      189.33      185.28     11.01 o 
  -5   5   4      474.22      466.98     14.65 o 
  -4   5   4     4050.88     4041.63     83.92 o 
  -3   5   4    10244.90    10195.75    204.64 o 
  -2   5   4     6056.43     5756.31    163.62 o 
  -1   5   4     4835.08     4883.19    139.14 o 
   0   5   4      546.03      503.43     18.53 o 
   1   5   4     8692.55     9022.12    165.31 o 
   2   5   4    15999.04    16031.88    246.35 o 
   3   5   4     6956.26     7058.13    142.32 o 
   4   5   4     1965.45     1992.35     42.92 o 
   5   5   4      793.89      782.97     31.22 o 
   6   5   4     2428.86     2355.04     51.13 o 
   7   5   4     2844.79     2817.87     61.00 o 
   8   5   4     2153.62     2115.72     47.93 o 
   9   5   4      303.52      309.93     13.52 o 
  10   5   4       14.10        9.29      7.07 o 
  -8   6   4      121.53      130.94     15.05 o 
  -7   6   4      492.06      493.22     25.38 o 
  -6   6   4     1261.35     1311.26     39.02 o 
  -5   6   4     1235.62     1228.56     38.63 o 
  -4   6   4      670.67      587.83     21.45 o 
  -3   6   4      683.76      677.43     17.87 o 
  -2   6   4     3638.06     3702.82    107.47 o 
  -1   6   4     8879.52     8349.40    235.27 o 
   0   6   4     4859.10     4697.67    134.53 o 
   1   6   4     1055.06      990.52     21.20 o 
   2   6   4      905.89      869.60     19.17 o 
   3   6   4     3766.31     3809.45     78.65 o 
   4   6   4     7634.27     7903.56    159.55 o 
   5   6   4     2936.59     2634.90    235.15 o 
   6   6   4      911.47      869.86     22.31 o 
   7   6   4       10.71        9.64      5.18 o 
   8   6   4     1244.09     1225.65     30.52 o 
   9   6   4     1363.62     1365.66     34.30 o 
  10   6   4      573.64      587.08     20.27 o 
  -8   7   4      537.50      533.08     29.20 o 
  -7   7   4      197.60      174.40     16.28 o 
  -6   7   4      174.81      177.09     14.94 o 
  -5   7   4      862.47      882.47     46.60 o 
  -4   7   4     3184.69     3273.51     69.70 o 
  -3   7   4     3097.44     3001.22     63.80 o 
  -2   7   4     1559.94     1503.45     47.50 o 
  -1   7   4        7.62       20.89      5.39 o 
   0   7   4     9206.85     8810.83    248.29 o 
   1   7   4     8807.78     8677.01    160.28 o 
   2   7   4     5559.33     5541.51    103.80 o 
   3   7   4     1747.62     1705.25     53.34 o 
   4   7   4      232.11      234.15      9.24 o 
   5   7   4     3573.36     3524.63     74.09 o 
   6   7   4     4282.12     4295.17     89.72 o 
   7   7   4     3280.83     3282.06    102.64 o 
   8   7   4      503.00      494.74     24.87 o 
   9   7   4       29.71       24.96      6.95 o 
  10   7   4      278.86      298.71     20.55 o 
  -7   8   4      739.91      825.17     36.83 o 
  -6   8   4      795.03      778.68     33.58 o 
  -5   8   4      272.56      230.55     15.95 o 
  -4   8   4      184.39      176.50     21.00 o 
  -3   8   4     1234.61     1273.22     30.41 o 
  -2   8   4     3754.66     3772.11    110.61 o 
  -1   8   4     4875.32     4751.80    137.34 o 
   0   8   4     1238.31     1119.17     36.95 o 
   1   8   4      502.97      444.34     12.25 o 
   2   8   4     4687.48     4683.34    100.79 o 
   3   8   4     5614.20     5611.56    161.71 o 
   4   8   4     1734.86     1680.32     53.68 o 
   5   8   4      610.40      575.98     22.91 o 
   6   8   4        4.21        4.25      4.76 o 
   7   8   4     1330.93     1267.87     46.15 o 
   8   8   4     1914.23     1913.39     44.51 o 
   9   8   4      991.16      993.28     39.19 o 
  10   8   4      240.66      240.43     19.09 o 
  -7   9   4       31.97       43.46     13.70 o 
  -6   9   4      489.87      529.60     27.85 o 
  -5   9   4     1063.20     1056.95     40.32 o 
  -4   9   4     1378.64     1279.08     45.37 o 
  -3   9   4      493.46      492.26     28.75 o 
  -2   9   4       19.95       18.19      4.72 o 
  -1   9   4     2366.24     2352.88     71.87 o 
   0   9   4     5266.67     5118.68    148.01 o 
   1   9   4     3287.12     3222.23     62.61 o 
   2   9   4     1755.75     1741.89     36.33 o 
   3   9   4       32.42       39.30      7.41 o 
   4   9   4     2175.68     2132.44     67.27 o 
   5   9   4     3169.32     2965.58     90.51 o 
   6   9   4     2715.29     2713.74     59.28 o 
   7   9   4      531.92      536.11     23.86 o 
   8   9   4       20.80       12.18      6.62 o 
   9   9   4      446.91      427.30     24.71 o 
  -6  10   4      115.01      101.41     14.49 o 
  -5  10   4       28.29       34.48     11.45 o 
  -4  10   4     1007.67     1011.25     39.30 o 
  -3  10   4     1441.50     1504.76     36.12 o 
  -2  10   4     2248.17     2289.03     51.09 o 
  -1  10   4      547.76      492.54     21.56 o 
   0  10   4        6.54       10.67      6.51 o 
   1  10   4     3036.47     3007.10     59.49 o 
   2  10   4     4889.91     4808.12     92.11 o 
   3  10   4     3407.45     3329.65    100.51 o 
   4  10   4      640.03      602.14     26.28 o 
   5  10   4        1.05        3.59      8.09 o 
   6  10   4      831.79      724.55     30.77 o 
   7  10   4     1500.08     1477.74     52.22 o 
   8  10   4     1138.58     1232.25     46.49 o 
   9  10   4      289.98      315.33     22.91 o 
  -5  11   4      599.44      676.37     31.78 o 
  -4  11   4      218.03      208.65     16.40 o 
  -3  11   4       17.58       30.66     10.33 o 
  -2  11   4      918.85      941.50     25.41 o 
  -1  11   4     1946.68     2007.79     64.01 o 
   0  11   4     1436.32     1384.87     46.94 o 
   1  11   4      283.93      270.69     10.64 o 
   2  11   4        0.93        1.10      4.48 o 
   4  11   4     2414.93     2325.82     74.23 o 
   5  11   4     1944.12     1913.23     63.67 o 
   6  11   4      584.32      557.23     26.95 o 
   7  11   4       30.48       18.30      9.88 o 
   8  11   4      335.26      323.53     22.80 o 
  -4  12   4      819.83      854.93     36.61 o 
  -3  12   4      937.76      968.46     39.19 o 
  -2  12   4      425.48      443.80     22.91 o 
  -1  12   4       35.33       40.49      6.67 o 
   0  12   4      643.08      669.52     28.41 o 
   1  12   4     1793.82     1716.97     37.45 o 
   2  12   4     1976.51     1922.17     41.16 o 
   3  12   4      727.68      693.46     20.83 o 
   4  12   4       12.26       -1.80      9.10 o 
   5  12   4      543.05      486.37     25.60 o 
   6  12   4     1512.09     1437.98     52.56 o 
   7  12   4     1020.23     1046.96     42.67 o 
  -3  13   4      259.64      277.27     20.66 o 
  -2  13   4     1033.92     1086.26     42.11 o 
  -1  13   4     1040.07     1095.70     42.00 o 
   0  13   4      261.68      262.67     18.98 o 
   1  13   4       11.73        1.01      8.31 o 
   2  13   4      574.63      573.78     20.16 o 
   3  13   4     1300.57     1272.82     30.41 o 
   5  13   4      389.74      348.13     22.46 o 
   6  13   4       22.91       19.54     12.24 o 
  -2  14   4       19.94       34.36     12.58 o 
  -1  14   4      321.18      317.58     20.10 o 
   0  14   4      844.53      861.78     35.15 o 
   1  14   4      793.80      808.89     33.91 o 
   2  14   4      381.87      369.32     14.49 o 
   3  14   4       15.14        9.17      6.57 o 
   4  14   4      128.81      141.91      9.92 o 
   5  14   4      898.75      904.68     38.97 o 
  -3 -11   5      511.53      539.93     28.64 o 
  -2 -11   5      170.80      180.35     18.87 o 
  -1 -11   5        0.58        7.07     11.45 o 
   0 -11   5      256.28      278.84     21.45 o 
   1 -11   5      643.27      598.10     31.11 o 
   2 -11   5      532.09      548.24     29.65 o 
   3 -11   5      106.87      132.06     16.73 o 
  -5 -10   5       78.83       77.15     14.49 o 
  -4 -10   5       33.66       22.22     18.53 o 
  -3 -10   5      330.32      320.70     23.58 o 
  -2 -10   5      578.89      615.40     29.98 o 
  -1 -10   5      691.79      745.66     33.69 o 
   0 -10   5      225.10      246.05     19.20 o 
   1 -10   5        1.27        6.29      9.55 o 
   2 -10   5      281.74      284.68     20.10 o 
   3 -10   5      780.90      759.81     33.69 o 
   4 -10   5      621.85      636.87     57.05 o 
   5 -10   5      125.29      115.44     15.27 o 
  -6  -9   5      179.33      186.30     18.42 o 
  -5  -9   5      552.65      557.34     28.75 o 
  -4  -9   5     1034.66      983.46     35.94 o 
  -3  -9   5      507.53      507.92     17.71 o 
  -2  -9   5        0.11        6.87      6.51 o 
  -1  -9   5      505.47      518.37     26.28 o 
   0  -9   5     1158.78     1186.66     44.58 o 
   1  -9   5     1218.79     1208.33     45.37 o 
   2  -9   5      282.95      279.85     19.65 o 
   3  -9   5        2.45       -2.75      7.52 o 
   4  -9   5      336.37      345.43     20.55 o 
   5  -9   5      547.17      594.28     28.86 o 
   6  -9   5      507.23      489.96     27.96 o 
  -6  -8   5      112.50      120.83     14.82 o 
  -5  -8   5       22.75       27.06      7.07 o 
  -4  -8   5      535.02      538.15     45.26 o 
  -3  -8   5     1345.69     1364.09     62.38 o 
  -2  -8   5     2061.40     2067.37     46.92 o 
  -1  -8   5      366.24      369.69     14.07 o 
   0  -8   5        0.32       -2.13      8.53 o 
   1  -8   5      719.88      737.91     31.33 o 
   2  -8   5     1154.46     1137.13     38.57 o 
   3  -8   5     1534.47     1455.31     35.28 o 
   4  -8   5      454.78      460.76     22.68 o 
   5  -8   5       22.67       11.57     10.11 o 
   6  -8   5      243.59      242.34     19.09 o 
   7  -8   5      407.39      367.33     24.59 o 
  -7  -7   5      283.00      307.36     22.12 o 
  -6  -7   5      689.77      727.25     32.45 o 
  -5  -7   5      888.07      884.87     38.86 o 
  -4  -7   5      695.81      717.73     33.97 o 
  -3  -7   5       22.28       20.96      5.99 o 
  -2  -7   5     1066.15     1071.51     27.03 o 
  -1  -7   5     2527.21     2623.03     56.68 o 
   0  -7   5     3288.97     3399.59     71.51 o 
   1  -7   5      726.53      737.80     19.57 o 
   2  -7   5        4.10        8.42      6.91 o 
   3  -7   5      510.60      523.20     22.68 o 
   4  -7   5     1375.45     1342.19     46.15 o 
   5  -7   5     1219.01     1209.90     43.80 o 
   6  -7   5      457.57      385.86     21.90 o 
   7  -7   5       15.37       26.39     12.13 o 
  -7  -6   5      170.89      180.58     16.84 o 
  -6  -6   5        1.94        6.77      7.52 o 
  -5  -6   5      269.44      267.67     12.52 o 
  -4  -6   5     1814.16     1801.16     41.32 o 
  -3  -6   5     2346.40     2412.69     52.81 o 
  -2  -6   5     1784.29     1762.96     39.93 o 
  -1  -6   5       15.99       16.94      7.41 o 
   0  -6   5     1765.70     1784.65     39.56 o 
   1  -6   5     4148.63     4195.89     70.43 o 
   2  -6   5     2463.08     2460.84     53.47 o 
   3  -6   5     1506.65     1451.12     47.39 o 
   4  -6   5       33.01       33.35      8.20 o 
   5  -6   5      331.98      310.06     17.97 o 
   6  -6   5     1565.09     1525.58     53.57 o 
   7  -6   5     1048.43     1002.71     40.65 o 
   8  -6   5      306.36      330.16     24.14 o 
  -8  -5   5      274.09      306.80     22.24 o 
  -7  -5   5     1045.51     1056.17     41.33 o 
  -6  -5   5     1364.16     1473.36     52.44 o 
  -5  -5   5      718.98      655.02     19.20 o 
  -4  -5   5       37.14       36.35      5.80 o 
  -3  -5   5     2106.39     2046.30     45.10 o 
  -2  -5   5     2932.18     2914.28     61.66 o 
  -1  -5   5     4695.56     4751.59     97.11 o 
   0  -5   5     1794.92     1773.69     37.64 o 
   1  -5   5        9.99       12.31      2.85 o 
   2  -5   5     1428.72     1419.28     32.50 o 
   3  -5   5     4038.55     4089.02    121.06 o 
   4  -5   5     2044.15     1982.07     63.11 o 
   5  -5   5      934.46      881.88     33.58 o 
   6  -5   5       22.07       26.28      9.43 o 
   7  -5   5      175.02      165.53     16.06 o 
   8  -5   5      683.25      674.35     31.89 o 
   9  -5   5      440.61      490.41     28.41 o 
  -8  -4   5      191.96      203.15     17.52 o 
  -7  -4   5        0.00       -1.46      8.76 o 
  -6  -4   5      392.15      376.76     20.55 o 
  -5  -4   5     1933.77     1856.24     42.03 o 
  -4  -4   5     3262.99     3158.35    104.04 o 
  -3  -4   5     2588.35     2457.21     52.65 o 
  -2  -4   5      135.60      114.60      6.48 o 
  -1  -4   5     1978.61     1824.39     54.75 o 
   0  -4   5     6501.52     6624.34    108.70 o 
   1  -4   5     5970.95     6073.09     99.85 o 
   2  -4   5     3988.15     4211.21     70.01 o 
   3  -4   5      307.77      282.99     14.26 o 
   4  -4   5      557.64      482.66     20.78 o 
   5  -4   5     3006.15     2857.44     88.15 o 
   6  -4   5     1822.92     1853.49     61.76 o 
   7  -4   5      682.55      695.91     30.88 o 
   8  -4   5       19.17       25.94     11.90 o 
   9  -4   5      101.33       80.07     15.72 o 
  -8  -3   5      751.49      784.85     34.59 o 
  -7  -3   5     1044.35     1046.96     40.32 o 
  -6  -3   5      938.71      884.24     34.14 o 
  -5  -3   5        4.28       -3.03      6.74 o 
  -4  -3   5     2731.34     2734.13     58.36 o 
  -3  -3   5     8156.80     8245.99    186.58 o 
  -2  -3   5     3563.67     3559.72     73.41 o 
  -1  -3   5     4032.34     4080.29     83.25 o 
   0  -3   5      255.66      256.35      6.60 o 
   1  -3   5     2673.63     2698.75     45.54 o 
   2  -3   5     8457.81     8713.10    142.02 o 
   3  -3   5     9004.86     9116.43    183.69 o 
   4  -3   5     2679.49     2718.07     82.99 o 
   5  -3   5      116.46       90.29      9.55 o 
   6  -3   5      543.06      487.94     22.57 o 
   7  -3   5     1469.79     1401.60     50.09 o 
   8  -3   5     1032.10     1048.64     41.21 o 
   9  -3   5      319.19      324.88     22.01 o 
  -9  -2   5      209.93      236.05     19.88 o 
  -8  -2   5        0.77        0.56      8.98 o 
  -7  -2   5      317.03      312.53     19.76 o 
  -6  -2   5     1412.74     1444.27     49.19 o 
  -5  -2   5     3953.25     3938.42    116.90 o 
  -4  -2   5     2262.73     2234.26     48.28 o 
  -3  -2   5      294.73      272.05      9.76 o 
  -2  -2   5     2048.49     2097.77     44.67 o 
  -1  -2   5     7185.52     7290.26    145.51 o 
   0  -2   5     6020.73     6212.20    101.70 o 
   1  -2   5     4474.05     4578.51     75.46 o 
   2  -2   5     2018.96     2137.77     36.41 o 
   3  -2   5     2195.89     2151.71     36.57 o 
   4  -2   5     5887.47     6109.60    177.99 o 
   5  -2   5     4982.64     4961.35    146.77 o 
   6  -2   5     1381.96     1336.13     46.04 o 
   7  -2   5      118.85      107.13     11.90 o 
   8  -2   5      126.83      142.06     14.71 o 
   9  -2   5      469.88      489.62     26.50 o 
  10  -2   5      592.91      611.24     32.57 o 
  -9  -1   5      593.39      667.28     32.12 o 
  -8  -1   5      677.66      695.24     31.22 o 
  -7  -1   5      462.19      488.39     24.37 o 
  -6  -1   5       95.52       87.48     10.33 o 
  -5  -1   5     1857.24     1780.83     56.94 o 
  -4  -1   5     5569.55     5480.84    157.78 o 
  -3  -1   5     9170.67     9299.73    151.63 o 
  -2  -1   5     5907.45     5974.06    120.02 o 
  -1  -1   5       77.91       68.10      6.91 o 
   0  -1   5     7689.12     8164.46    132.86 o 
   1  -1   5     6620.28     6739.47    109.97 o 
   2  -1   5    13207.33    13706.86    221.77 o 
   3  -1   5     4951.91     4910.26     80.80 o 
   4  -1   5      192.31      164.28      5.71 o 
   5  -1   5     1331.46     1239.66     41.78 o 
   6  -1   5     5875.07     6030.43    177.88 o 
   7  -1   5     3237.08     3298.55    102.64 o 
   8  -1   5      705.57      703.66     30.88 o 
   9  -1   5       52.63       30.99     12.35 o 
  10  -1   5      132.08      152.28     16.73 o 
  -9   0   5        0.72      -10.44     10.44 o 
  -8   0   5      152.83      169.46     14.49 o 
  -7   0   5     1526.38     1560.39     53.45 o 
  -6   0   5     2596.78     2384.32     74.45 o 
  -5   0   5     2056.45     1976.34     62.21 o 
  -4   0   5       31.21       32.40      3.89 o 
  -3   0   5     1226.05     1306.13     28.60 o 
  -2   0   5    11479.77    11565.22    187.60 o 
  -1   0   5     9411.54     9571.06    189.62 o 
   0   0   5     9489.34    10025.21    162.59 o 
   1   0   5     4436.54     5122.12     84.06 o 
   2   0   5     2093.78     2303.78     38.87 o 
   3   0   5     5728.30     5978.22     97.91 o 
   4   0   5     6966.05     6962.53    113.87 o 
   5   0   5     2501.81     2458.39     39.38 o 
   6   0   5      125.78       95.12     10.78 o 
   7   0   5      293.39      298.38     17.97 o 
   8   0   5      912.01      935.56     37.06 o 
   9   0   5     1322.64     1372.29     51.55 o 
  10   0   5      388.73      445.94     26.61 o 
  -9   1   5      482.92      478.84     25.94 o 
  -8   1   5      343.35      324.66     20.89 o 
  -7   1   5       21.15       24.48      9.66 o 
  -6   1   5      757.82      714.44     28.52 o 
  -5   1   5     3260.51     3282.52     68.92 o 
  -4   1   5     4478.35     4468.92    132.40 o 
  -3   1   5     3689.83     3670.21     75.32 o 
  -2   1   5      455.00      394.62     16.62 o 
  -1   1   5     5010.38     5231.81    104.82 o 
   0   1   5    15299.66    15630.46    252.46 o 
   1   1   5    21629.31    21949.33    359.16 o 
   2   1   5     9950.34    10512.94    170.46 o 
   3   1   5      154.65      128.13      4.34 o 
   4   1   5     2493.51     2601.41     36.32 o 
   5   1   5     5140.34     5184.00    105.53 o 
   6   1   5     7538.68     7791.41    200.12 o 
   7   1   5     1908.96     1867.86     61.99 o 
   8   1   5      168.02      154.86     15.16 o 
   9   1   5      302.75      299.39     21.56 o 
  10   1   5      612.29      597.54     31.56 o 
  -9   2   5       89.19       98.60     14.04 o 
  -8   2   5      698.66      732.97     31.67 o 
  -7   2   5     2236.02     2152.88     68.95 o 
  -6   2   5     1361.45     1269.34     30.45 o 
  -5   2   5      266.74      256.48      9.85 o 
  -4   2   5     1092.95     1050.27     24.66 o 
  -3   2   5     3731.08     3636.68     74.76 o 
  -2   2   5     9731.02     9473.96    266.15 o 
  -1   2   5     7654.60     7977.13    224.48 o 
   0   2   5     2541.13     2615.08     53.48 o 
   1   2   5     1053.38      940.23     16.87 o 
   2   2   5    16140.28    16787.25    271.01 o 
   3   2   5    10358.33    10528.34    141.96 o 
   4   2   5     6317.57     6372.90     86.56 o 
   5   2   5      206.04      190.87      5.83 o 
   6   2   5      565.21      597.09     21.34 o 
   7   2   5     2124.80     2150.44     56.21 o 
   8   2   5     2607.24     2687.53     86.58 o 
   9   2   5     1416.61     1436.19     53.45 o 
  10   2   5       95.31      114.66     16.40 o 
  -8   3   5       10.92        5.73      9.21 o 
  -7   3   5      273.72      268.03     12.39 o 
  -6   3   5     3075.98     3073.62     66.07 o 
  -5   3   5     3852.76     3493.64    112.07 o 
  -4   3   5     2168.78     2148.34     46.41 o 
  -3   3   5      186.94      182.53      7.64 o 
  -2   3   5     1241.78     1213.27     38.86 o 
  -1   3   5     6522.31     6207.64    175.86 o 
   0   3   5    11861.06    11914.88    332.63 o 
   1   3   5    18881.29    19149.28    382.26 o 
   2   3   5       27.93       55.86      5.12 o 
   3   3   5     5786.61     6213.21     84.45 o 
   4   3   5     6830.42     7332.09    119.75 o 
   5   3   5     7373.28     7579.20    124.06 o 
   6   3   5     2476.91     2433.86     52.39 o 
   7   3   5       73.70       65.86      6.10 o 
   8   3   5      123.22      137.27      8.17 o 
   9   3   5     1510.71     1569.82     57.05 o 
  10   3   5     1078.52     1215.41     48.85 o 
  -8   4   5      679.78      692.55     30.10 o 
  -7   4   5      647.39      626.11     19.49 o 
  -6   4   5       29.44       32.57      6.35 o 
  -5   4   5      198.34      200.77     13.64 o 
  -4   4   5     3226.50     3151.21     66.38 o 
  -3   4   5     7932.80     7980.43    160.99 o 
  -2   4   5     4540.45     4409.29    127.12 o 
  -1   4   5     1433.78     1374.31     42.90 o 
   0   4   5      337.36      284.68     12.47 o 
   1   4   5     8199.01     8048.10    226.06 o 
   2   4   5    16554.45    16714.79    255.85 o 
   3   4   5     9424.03     9584.29    148.23 o 
   4   4   5     2689.75     2732.36     57.47 o 
   5   4   5     1387.69     1362.38     84.84 o 
   6   4   5     2655.49     2577.83     55.46 o 
   7   4   5     3975.77     4000.80     84.27 o 
   8   4   5     2775.40     2681.56     59.07 o 
   9   4   5      101.55      133.44     32.96 o 
  10   4   5       93.98       91.19     15.61 o 
  -8   5   5      102.36      121.28     13.93 o 
  -7   5   5      932.95      908.74     35.26 o 
  -6   5   5     2401.38     2415.90     53.67 o 
  -5   5   5     1247.25     1211.61     29.38 o 
  -4   5   5      198.38      180.53      9.06 o 
  -3   5   5     1420.83     1410.86     32.20 o 
  -2   5   5     4798.73     4672.18    134.65 o 
  -1   5   5     8945.81     8729.30    245.82 o 
   0   5   5     9772.83    10233.88    287.04 o 
   1   5   5       53.86       54.35      5.95 o 
   2   5   5     3852.20     4092.44     64.70 o 
   3   5   5     8308.91     8773.92    136.03 o 
   4   5   5    10388.24    10462.24    209.92 o 
   5   5   5     4582.46     4515.55     93.28 o 
   6   5   5      140.93      134.21     13.31 o 
   7   5   5      121.24      109.96      7.61 o 
   8   5   5     1363.42     1272.99     60.25 o 
   9   5   5     1395.35     1314.77     33.15 o 
  10   5   5      692.54      664.36     32.12 o 
  -8   6   5      253.52      240.66     18.87 o 
  -7   6   5        1.83        9.88      9.66 o 
  -6   6   5       96.60      106.37     10.67 o 
  -5   6   5      863.32      866.90     41.05 o 
  -4   6   5     3434.13     3417.64     72.37 o 
  -3   6   5     2877.20     2855.79     61.02 o 
  -2   6   5      651.11      567.89     22.35 o 
  -1   6   5      540.80      476.82     18.87 o 
   0   6   5     6906.73     6758.69    191.69 o 
   1   6   5     7520.66     7198.90    203.82 o 
   2   6   5     6730.48     6711.62    124.31 o 
   3   6   5     1061.72     1053.32     19.10 o 
   4   6   5      472.62      515.98     14.61 o 
   5   6   5     5089.54     5140.17    105.87 o 
   6   6   5     6092.89     6042.19    124.09 o 
   7   6   5     4402.33     4277.38     89.94 o 
   8   6   5      346.46      346.64     13.33 o 
   9   6   5      154.62      163.41     15.22 o 
  10   6   5      565.16      532.25     55.59 o 
  -7   7   5      853.93      969.70     39.87 o 
  -6   7   5      796.70      790.69     32.45 o 
  -5   7   5       70.16       63.10      7.06 o 
  -4   7   5      199.74      198.27      9.80 o 
  -3   7   5     2574.73     2596.15     56.34 o 
  -2   7   5     6498.74     6272.77    179.68 o 
  -1   7   5     5391.10     5420.99    155.65 o 
   0   7   5      953.00      926.13     31.56 o 
   1   7   5     2050.64     2096.95     63.79 o 
   2   7   5     3276.84     3296.10     63.43 o 
   3   7   5     5876.00     5578.09    160.14 o 
   4   7   5     4131.75     4124.61     85.75 o 
   5   7   5      720.12      717.04     19.06 o 
   6   7   5      202.20      195.14      9.64 o 
   7   7   5     1575.93     1472.14     60.14 o 
   8   7   5     2384.22     2342.07     61.54 o 
   9   7   5      832.65      798.34     23.53 o 
  10   7   5      137.95      122.31     10.32 o 
  -7   8   5      135.05      140.15     16.40 o 
  -6   8   5      566.94      594.85     27.96 o 
  -5   8   5     1186.05     1228.34     31.24 o 
  -4   8   5     1186.60     1169.45     49.47 o 
  -3   8   5       92.20       80.81     18.08 o 
  -2   8   5      211.74      212.58     13.81 o 
  -1   8   5     4529.41     4337.08    126.45 o 
   0   8   5     8601.45     8596.79    243.69 o 
   1   8   5     5047.96     5048.04    145.88 o 
   2   8   5      732.61      685.41     16.88 o 
   3   8   5      568.99      549.03     19.65 o 
   4   8   5     4102.18     4020.06    118.36 o 
   5   8   5     4448.44     4411.37     92.15 o 
   6   8   5     2968.84     2992.58     64.68 o 
   7   8   5      728.66      695.48     20.05 o 
   8   8   5      213.37      192.54     10.64 o 
   9   8   5      816.55      788.09     37.45 o 
  10   8   5      815.35      865.37     36.83 o 
  -6   9   5       40.45       37.28     12.13 o 
  -5   9   5       60.69       53.12     10.67 o 
  -4   9   5     1012.59     1059.17     27.87 o 
  -3   9   5     1768.02     1874.91     77.60 o 
  -2   9   5     2323.84     2308.07     71.76 o 
  -1   9   5      378.32      354.19     17.18 o 
   0   9   5      423.06      416.74     19.43 o 
   1   9   5     3230.96     3103.03     92.98 o 
   2   9   5     3110.20     3095.39     60.87 o 
   3   9   5     4311.78     4208.80     81.22 o 
   4   9   5     1117.75     1110.75     39.08 o 
   5   9   5       10.51        4.94      7.86 o 
   6   9   5     1084.52     1046.66     30.55 o 
   7   9   5     2603.54     2628.97     71.31 o 
   8   9   5     1013.41      999.97     39.47 o 
   9   9   5      219.40      219.97     12.08 o 
  -6  10   5      632.75      693.11     33.91 o 
  -5  10   5      781.07      791.14     35.04 o 
  -4  10   5       53.94       52.11     11.57 o 
  -3  10   5      197.10      209.71     10.76 o 
  -2  10   5     1331.10     1262.90     31.32 o 
  -1  10   5     3602.24     3402.42    102.19 o 
   0  10   5     2108.24     2037.10     64.57 o 
   1  10   5      775.78      737.35     28.41 o 
   2  10   5      508.34      452.77     14.01 o 
   3  10   5     4473.06     4400.26     85.19 o 
   4  10   5     3873.22     3805.35    114.21 o 
   5  10   5     1722.06     1813.62     60.08 o 
   6  10   5      452.60      449.31     23.36 o 
   7  10   5      166.19      163.68      9.98 o 
   8  10   5      812.05      830.37     24.35 o 
   9  10   5      912.12      954.31     39.75 o 
  -5  11   5      401.09      446.39     26.50 o 
  -4  11   5      965.44     1014.28     40.54 o 
  -3  11   5      941.62      905.91     36.16 o 
  -2  11   5      284.80      268.85     12.35 o 
  -1  11   5      172.79      166.76     13.81 o 
   0  11   5      908.64      925.00     34.81 o 
   1  11   5     1838.41     1771.40     58.06 o 
   2  11   5     1838.04     1800.68     38.61 o 
   3  11   5     1150.92     1133.27     26.70 o 
   5  11   5      787.76      726.23     30.32 o 
   6  11   5     1713.63     1705.03     58.62 o 
   7  11   5      892.53      884.24     36.83 o 
   8  11   5      221.97      234.14     18.30 o 
  -4  12   5       89.80      102.30     14.94 o 
  -3  12   5      754.88      824.95     35.60 o 
  -2  12   5     1603.09     1613.17     56.37 o 
  -1  12   5     1030.70     1020.68     38.41 o 
   0  12   5      196.24      174.74     14.37 o 
   1  12   5       55.38       62.89     10.44 o 
   2  12   5     1500.80     1481.40     33.54 o 
   3  12   5     2413.08     2313.32     48.57 o 
   4  12   5     1463.94     1482.97     33.96 o 
   5  12   5      452.48      429.43     23.02 o 
   6  12   5       98.22      111.62     14.60 o 
   7  12   5      711.99      690.52     32.68 o 
  -3  13   5      145.13      112.75     14.60 o 
  -2  13   5       41.80       42.45     11.12 o 
  -1  13   5      566.64      549.70     26.73 o 
   0  13   5     1191.60     1255.83     45.82 o 
   1  13   5      921.24      960.60     37.51 o 
   2  13   5      448.36      429.04     15.01 o 
   3  13   5       16.47       17.35      6.43 o 
   4  13   5      603.80      575.44     34.70 o 
   6  13   5      786.64      803.05     35.82 o 
  -2  14   5      453.34      456.27     26.84 o 
  -1  14   5       69.65       52.56     12.47 o 
   1  14   5      381.99      379.01     22.68 o 
   2  14   5      898.50      998.78     39.75 o 
   3  14   5      564.36      561.75     18.35 o 
   4  14   5      280.26      281.19     13.48 o 
   5  14   5        3.65       10.13      8.25 o 
   2  15   5       14.43       15.50     10.44 o 
  -1 -11   6      433.14      452.68     28.07 o 
   0 -11   6       35.46       54.24     15.16 o 
   1 -11   6       35.52       29.09     14.04 o 
  -3 -10   6       56.62       61.32     13.81 o 
  -2 -10   6        5.75       -1.46     11.23 o 
  -1 -10   6      298.42      297.59     21.79 o 
   0 -10   6      538.88      639.32     32.34 o 
   1 -10   6      638.60      639.76     32.12 o 
   2 -10   6      188.60      229.54     19.88 o 
   3 -10   6        3.43        5.95     10.67 o 
   4 -10   6      283.40      239.87     19.99 o 
  -5  -9   6       19.53        9.32     11.79 o 
  -4  -9   6      369.86      384.79     16.63 o 
  -3  -9   6      911.80      922.86     50.65 o 
  -2  -9   6      942.84      888.28     37.28 o 
  -1  -9   6      109.98      109.94     14.71 o 
   0  -9   6       72.38       67.83     13.36 o 
   1  -9   6      539.72      560.48     28.52 o 
   2  -9   6      856.25      811.47     35.49 o 
   3  -9   6      662.47      651.33     31.33 o 
   4  -9   6      124.77      137.33     10.63 o 
   5  -9   6        0.41        4.06      7.42 o 
  -6  -8   6      420.31      450.54     27.06 o 
  -5  -8   6      563.13      600.57     20.51 o 
  -4  -8   6      178.54      184.83     11.43 o 
  -3  -8   6       56.20       46.06     13.48 o 
  -2  -8   6      589.55      604.27     19.36 o 
  -1  -8   6     2001.15     1922.89     64.57 o 
   0  -8   6     1213.14     1204.63     45.26 o 
   1  -8   6      436.65      463.01     24.48 o 
   2  -8   6       16.86       34.36     11.23 o 
   3  -8   6      543.57      551.48     30.43 o 
   4  -8   6     1157.62     1118.28     29.84 o 
   5  -8   6      792.14      722.65     34.64 o 
   6  -8   6      230.06      245.26     19.20 o 
  -6  -7   6       27.00       45.59     13.25 o 
  -5  -7   6      340.26      348.59     15.34 o 
  -4  -7   6     1044.08     1048.54     28.64 o 
  -3  -7   6     1206.30     1205.05     43.23 o 
  -2  -7   6      338.86      346.47     13.83 o 
  -1  -7   6      189.99      190.80     22.63 o 
   0  -7   6      511.23      523.99     24.71 o 
   1  -7   6     1580.52     1600.03     54.69 o 
   2  -7   6     1343.04     1370.42     33.17 o 
   3  -7   6      381.13      385.65     14.13 o 
   4  -7   6        4.13        1.87      9.49 o 
   5  -7   6      270.34      258.40     18.30 o 
   6  -7   6      942.81      896.93     36.95 o 
   7  -7   6      405.48      378.11     24.71 o 
  -7  -6   6      701.34      803.05     36.83 o 
  -6  -6   6      668.02      669.27     32.17 o 
  -5  -6   6      356.79      344.10     14.44 o 
  -4  -6   6        2.42       12.02      5.93 o 
  -3  -6   6      928.41      928.19     35.32 o 
  -2  -6   6     3943.32     3825.29     80.51 o 
  -1  -6   6     4386.72     4429.91     97.53 o 
   0  -6   6      922.60      886.21     22.64 o 
   1  -6   6       48.14       36.16      8.31 o 
   2  -6   6     1221.92     1162.49     28.58 o 
   3  -6   6     1970.45     1937.81     44.06 o 
   4  -6   6     1684.38     1581.41     37.44 o 
   5  -6   6      721.60      664.47     28.64 o 
   6  -6   6       38.77       29.42     11.12 o 
   7  -6   6      299.80      272.89     20.10 o 
   8  -6   6      480.59      454.14     27.96 o 
  -7  -5   6       29.99       20.44     12.02 o 
  -6  -5   6      463.79      479.40     25.04 o 
  -5  -5   6     1275.31     1265.13     37.23 o 
  -4  -5   6     1292.65     1305.44     31.96 o 
  -3  -5   6      302.31      300.44     12.27 o 
  -2  -5   6      262.66      260.09     11.05 o 
  -1  -5   6      415.87      363.77     25.32 o 
   0  -5   6     3018.52     3105.30     65.17 o 
   1  -5   6     3436.07     3570.28     60.42 o 
   2  -5   6     1372.31     1329.69     31.18 o 
   3  -5   6        0.77       -0.08      4.57 o 
   4  -5   6      457.48      408.23     14.01 o 
   5  -5   6     1546.56     1581.16     53.68 o 
   6  -5   6      964.85      956.56     37.62 o 
   7  -5   6      333.34      311.63     21.56 o 
   8  -5   6        0.74       11.01     12.02 o 
  -8  -4   6      630.58      620.90     31.67 o 
  -7  -4   6      718.23      768.91     33.69 o 
  -6  -4   6      447.82      426.17     23.47 o 
  -5  -4   6        2.52       17.25      5.80 o 
  -4  -4   6     1134.29     1084.17     27.12 o 
  -3  -4   6     3867.85     3938.98     82.23 o 
  -2  -4   6     5044.34     4885.91    100.17 o 
  -1  -4   6     2234.07     2210.33     47.79 o 
   0  -4   6      141.95      138.30      5.41 o 
   1  -4   6     2056.86     2106.82     36.65 o 
   2  -4   6     6282.52     6197.00    126.49 o 
   3  -4   6     4808.65     4772.67     98.82 o 
   4  -4   6     1478.41     1416.18     33.31 o 
   5  -4   6        5.68       19.54      7.41 o 
   6  -4   6      719.22      707.71     29.65 o 
   7  -4   6      921.03      903.78     36.95 o 
   8  -4   6      873.97      836.40     36.72 o 
   9  -4   6      230.30      213.14     19.88 o 
  -8  -3   6       11.13       -0.79     11.45 o 
  -7  -3   6      347.89      344.42     22.01 o 
  -6  -3   6     1213.99     1274.25     45.93 o 
  -5  -3   6     2305.72     2245.52     71.76 o 
  -4  -3   6      470.48      458.72     14.93 o 
  -3  -3   6        1.14       11.45      6.29 o 
  -2  -3   6     1511.09     1464.11     33.23 o 
  -1  -3   6     1540.17     1515.24     47.28 o 
   0  -3   6     5217.51     5352.83    107.95 o 
   1  -3   6     1831.43     1760.86     58.20 o 
   2  -3   6      137.02      135.11     13.82 o 
   3  -3   6     1893.39     1900.02     41.89 o 
   4  -3   6     3760.65     3663.22     77.02 o 
   5  -3   6     3158.47     3263.85     99.83 o 
   6  -3   6      379.61      366.54     20.44 o 
   7  -3   6        3.75       14.60      9.66 o 
   8  -3   6      406.05      349.59     21.45 o 
   9  -3   6      590.32      592.60     30.21 o 
  -8  -2   6      584.83      516.46     27.63 o 
  -7  -2   6      330.62      305.00     19.09 o 
  -6  -2   6        0.82        0.45      7.52 o 
  -5  -2   6     1378.07     1319.62     45.48 o 
  -4  -2   6     4409.54     4394.23    112.92 o 
  -3  -2   6     5186.80     5097.22    104.18 o 
  -2  -2   6     2046.53     2033.72     43.99 o 
  -1  -2   6       22.05       14.61      3.66 o 
   0  -2   6     1545.96     1517.16     26.80 o 
   1  -2   6     5000.21     4975.34     82.22 o 
   2  -2   6     8805.60     8997.11    146.72 o 
   3  -2   6     2852.48     2706.95     45.97 o 
   4  -2   6      112.66       89.95      6.14 o 
   5  -2   6     2025.81     1958.37     62.77 o 
   6  -2   6     2052.02     1910.98     62.55 o 
   7  -2   6     1681.63     1714.69     58.84 o 
   8  -2   6      663.90      653.24     30.77 o 
   9  -2   6       39.00       36.95     12.80 o 
  10  -2   6      139.02      121.84     16.06 o 
  -8  -1   6      253.03      233.58     17.74 o 
  -7  -1   6      743.58      755.77     31.89 o 
  -6  -1   6     1084.41      999.57     37.84 o 
  -5  -1   6     1161.02     1120.40     39.98 o 
  -4  -1   6        1.11       13.81      7.19 o 
  -2  -1   6     5637.40     5757.88    116.45 o 
  -1  -1   6     6893.27     6769.70    135.59 o 
   0  -1   6     4499.37     4639.64     76.66 o 
   1  -1   6       88.55       80.37      3.72 o 
   2  -1   6     1768.15     1819.57     31.55 o 
   3  -1   6     5967.59     5922.16     97.37 o 
   4  -1   6     7264.38     7437.27    121.86 o 
   5  -1   6     1244.69     1138.37     39.53 o 
   6  -1   6       65.04       51.66      9.10 o 
   7  -1   6      902.06      851.45     33.91 o 
   8  -1   6     1463.31     1396.66     51.10 o 
   9  -1   6      719.01      731.96     34.03 o 
  10  -1   6      177.48      219.21     19.54 o 
  -8   0   6      237.34      233.47     17.63 o 
  -7   0   6        3.88        1.68      9.43 o 
  -6   0   6      934.08      865.60     33.35 o 
  -5   0   6     2800.50     2684.61     82.65 o 
  -4   0   6     3215.17     3020.16     90.85 o 
  -3   0   6     1009.49     1004.93     22.86 o 
  -2   0   6      168.62      156.36      7.64 o 
  -1   0   6     4012.35     4159.23     84.57 o 
   0   0   6     4532.97     4414.61     72.98 o 
   1   0   6     8678.32     8851.75    144.18 o 
   2   0   6     4622.72     4738.62     78.22 o 
   3   0   6       58.11       55.43      3.12 o 
   4   0   6     2231.32     2314.41     39.69 o 
   5   0   6     5516.31     5639.28     93.13 o 
   6   0   6     3801.41     3928.65    118.92 o 
   7   0   6     1576.64     1512.21     52.67 o 
   8   0   6      118.91      101.85     13.93 o 
   9   0   6      181.50      175.07     16.62 o 
  10   0   6      644.49      644.59     33.46 o 
  -8   1   6      607.90      584.51     28.97 o 
  -7   1   6      855.73      810.57     33.24 o 
  -6   1   6      706.72      647.85     27.74 o 
  -5   1   6        5.03       14.04      6.96 o 
  -4   1   6      780.14      776.83     33.86 o 
  -3   1   6     2842.64     2915.08     60.77 o 
  -2   1   6     7761.60     7749.84    219.32 o 
  -1   1   6     5084.56     5371.20    108.15 o 
   0   1   6      431.25      452.30      9.62 o 
   1   1   6     3109.57     3096.17     51.78 o 
   2   1   6    10821.71    11209.18    181.94 o 
   3   1   6     5177.65     5266.38     86.74 o 
   4   1   6     3098.86     3026.74     51.00 o 
   5   1   6       33.60       57.68      9.45 o 
   6   1   6      575.28      585.68     13.81 o 
   7   1   6     3699.54     3697.32    113.98 o 
   8   1   6     2082.60     2194.20     73.11 o 
   9   1   6      798.99      782.50     35.26 o 
  10   1   6       29.89       44.81     14.26 o 
  -8   2   6        0.72       -3.37      9.77 o 
  -7   2   6      428.15      397.31     21.45 o 
  -6   2   6     2636.46     2508.30     78.61 o 
  -5   2   6     1523.24     1513.30     63.39 o 
  -4   2   6     1579.93     1493.17     69.12 o 
  -3   2   6       20.14       20.47      4.77 o 
  -2   2   6     1237.52     1186.77     38.63 o 
  -1   2   6     7506.74     7353.87    207.98 o 
   0   2   6     8142.55     8089.20    160.72 o 
   1   2   6     9579.50    10050.03    163.26 o 
   2   2   6       10.20       15.51      2.56 o 
   3   2   6     2227.46     2262.39     38.57 o 
   4   2   6     6537.53     6938.27     94.28 o 
   5   2   6     5383.05     5464.19     74.80 o 
   6   2   6     1977.62     1989.82     64.68 o 
   7   2   6      130.72      110.25      7.00 o 
   8   2   6      543.29      573.17     28.19 o 
   9   2   6     1660.08     1700.31     61.32 o 
  10   2   6      827.52      795.07     37.51 o 
  -8   3   6      597.62      598.33     28.75 o 
  -7   3   6      350.17      292.09     19.09 o 
  -6   3   6        0.01        8.76      7.52 o 
  -5   3   6     1270.71     1263.26     30.04 o 
  -4   3   6     2995.16     2941.73     62.33 o 
  -3   3   6     3208.93     3126.84     65.51 o 
  -2   3   6     2140.55     2118.96     64.68 o 
  -1   3   6      228.38      194.28     11.23 o 
   0   3   6     2218.78     2183.53     65.13 o 
   1   3   6    13950.61    14249.15    230.63 o 
   2   3   6    11762.33    12025.13    194.93 o 
   3   3   6     4905.69     4870.30     80.30 o 
   4   3   6      154.43      155.55      7.52 o 
   5   3   6      497.56      512.62      9.97 o 
   6   3   6     2317.25     2314.92     50.30 o 
   7   3   6     3511.38     3619.27     76.80 o 
   8   3   6     1633.04     1661.79     57.95 o 
   9   3   6      188.71      166.20     17.29 o 
  10   3   6       87.28       86.47     15.83 o 
  -8   4   6      176.48      205.51     17.74 o 
  -7   4   6      773.49      784.18     32.45 o 
  -6   4   6     1256.74     1258.18     31.28 o 
  -5   4   6      705.94      665.18     18.91 o 
  -4   4   6      310.81      262.60     10.21 o 
  -3   4   6      857.47      851.45     29.20 o 
  -2   4   6     4720.11     4588.41    132.96 o 
  -1   4   6     5968.66     5837.39    166.65 o 
   0   4   6     4809.35     4933.61    141.16 o 
   1   4   6       42.27       45.82      5.50 o 
   2   4   6     2827.49     2790.37     58.28 o 
   3   4   6     9105.85     9422.40    145.95 o 
   4   4   6     8220.02     8208.39    127.27 o 
   5   4   6     4691.61     4710.22     97.07 o 
   6   4   6       80.45       81.63     12.47 o 
   7   4   6      616.31      610.49     17.99 o 
   8   4   6     2078.00     2094.33     75.18 o 
   9   4   6     1424.78     1402.83     51.99 o 
  10   4   6      459.82      483.00     29.09 o 
  -7   5   6        0.05       15.58      8.82 o 
  -6   5   6      517.08      517.46     16.91 o 
  -5   5   6     2904.33     2995.77     64.80 o 
  -4   5   6     2695.97     2751.70     59.32 o 
  -3   5   6     1955.10     1878.77     41.73 o 
  -2   5   6        2.42        4.27      5.84 o 
  -1   5   6     1768.38     1718.17     53.45 o 
   0   5   6     5699.62     5979.22    170.47 o 
   1   5   6    10299.42    10993.36    308.37 o 
   2   5   6     3844.37     3819.36     78.84 o 
   3   5   6      307.62      305.60      9.17 o 
   4   5   6     1116.77     1086.48     30.47 o 
   5   5   6     4153.19     4048.36     84.35 o 
   6   5   6     5162.03     5153.30    106.68 o 
   7   5   6     2493.27     2550.12     56.08 o 
   8   5   6      360.57      319.98     13.01 o 
   9   5   6      142.31      141.05      9.94 o 
  10   5   6      666.82      676.04     33.24 o 
  -7   6   6      485.25      526.46     47.95 o 
  -6   6   6      198.15      225.25     11.54 o 
  -5   6   6       74.31       74.69      7.30 o 
  -4   6   6      223.49      239.98     43.96 o 
  -3   6   6     3993.02     3987.91     83.65 o 
  -2   6   6     5697.33     5448.28    157.22 o 
  -1   6   6     3167.62     2748.62     82.09 o 
   0   6   6      309.99      293.32     14.26 o 
   1   6   6     2928.14     2825.09     83.77 o 
   2   6   6     2478.58     2391.73     71.76 o 
   3   6   6     6806.94     6896.92    108.06 o 
   4   6   6     4049.89     3999.61     76.83 o 
   5   6   6      196.67      194.85      8.97 o 
   6   6   6      884.43      898.20     23.41 o 
   7   6   6     1693.33     1698.78     59.80 o 
   8   6   6     2191.16     2070.07     47.56 o 
   9   6   6      462.87      451.72     16.66 o 
  10   6   6       31.97       46.15     12.91 o 
  -7   7   6      235.44      287.60     20.89 o 
  -6   7   6      757.62      828.24     29.65 o 
  -5   7   6     1582.81     1646.27     39.27 o 
  -4   7   6      844.86      814.06     22.15 o 
  -3   7   6       24.65       25.00     10.16 o 
  -2   7   6     1191.88     1196.77     40.76 o 
  -1   7   6     5911.23     5928.47    170.47 o 
   0   7   6     8189.33     8098.75    229.88 o 
   1   7   6     3645.69     3708.44    108.82 o 
   3   7   6      233.95      217.76     10.11 o 
   4   7   6     3769.79     3726.01     60.34 o 
   5   7   6     6376.80     6144.49    126.16 o 
   6   7   6     4386.53     4335.16     91.06 o 
   7   7   6      370.19      326.18     12.94 o 
   8   7   6      418.73      383.97     14.69 o 
   9   7   6      730.23      733.16     22.26 o 
  10   7   6      903.32      926.13     27.17 o 
  -7   8   6      167.03      187.43     18.19 o 
  -6   8   6        2.89        1.57     10.11 o 
  -5   8   6      175.36      195.07     10.84 o 
  -4   8   6     1465.84     1507.11     36.41 o 
  -3   8   6     2356.14     2341.52     57.61 o 
  -2   8   6     1611.34     1602.05     52.33 o 
  -1   8   6       96.92       93.77      9.88 o 
   0   8   6     1773.59     1732.65     55.14 o 
   1   8   6     3939.83     3908.89    114.99 o 
   2   8   6     4275.83     4292.13     82.21 o 
   3   8   6     2648.07     2519.18     50.35 o 
   4   8   6       14.18       16.96      3.49 o 
   5   8   6      512.53      480.27     15.09 o 
   6   8   6     1339.17     1309.19     32.45 o 
   7   8   6     2096.73     2069.11     47.44 o 
   8   8   6      847.04      828.28     23.58 o 
   9   8   6       72.16       70.53      8.33 o 
  10   8   6       74.18      101.80     10.20 o 
  -6   9   6      622.47      655.82     31.33 o 
  -5   9   6      465.74      533.31     26.17 o 
  -4   9   6       48.59       50.79      7.46 o 
  -3   9   6      221.23      244.05     11.85 o 
  -2   9   6     1927.87     1953.43     62.89 o 
  -1   9   6     4368.51     4186.94    123.75 o 
   0   9   6     2354.92     2186.68     68.39 o 
   1   9   6      452.52      426.62     19.65 o 
   2   9   6      425.74      405.92     12.69 o 
   3   9   6     1899.10     1769.92     37.39 o 
   4   9   6     5217.66     5011.11     95.95 o 
   5   9   6     3409.97     3473.44     74.44 o 
   6   9   6      412.85      407.47     14.75 o 
   7   9   6      412.34      425.85     15.52 o 
   8   9   6     1266.14     1283.34     32.91 o 
   9   9   6     1192.08     1123.85     30.33 o 
  -6  10   6      138.66      191.13     18.75 o 
  -5  10   6      820.38      893.22     38.29 o 
  -4  10   6     1471.25     1538.21     53.45 o 
  -3  10   6      570.12      625.29     19.92 o 
  -2  10   6       14.09        1.80      7.64 o 
  -1  10   6      431.05      435.38     21.45 o 
   0  10   6     2472.90     2384.21     74.45 o 
   1  10   6     2977.97     3105.62     94.44 o 
   2  10   6     2361.91     2389.95     80.29 o 
   3  10   6       87.95       74.55      6.61 o 
   4  10   6      716.05      665.30     24.26 o 
   5  10   6     1087.41     1124.00     40.65 o 
   6  10   6     1302.50     1294.58     46.15 o 
   7  10   6      808.66      809.97     23.30 o 
   8  10   6       46.19       42.56      7.82 o 
   9  10   6       38.66       46.02      8.20 o 
  -5  11   6       27.05       46.15     13.59 o 
  -4  11   6      142.84      156.77     16.62 o 
  -3  11   6      743.03      805.87     31.28 o 
  -2  11   6     1607.68     1572.89     38.39 o 
  -1  11   6     1176.94     1129.84     41.21 o 
   0  11   6      132.76      153.51     13.14 o 
   1  11   6      100.18      100.84     11.45 o 
   2  11   6     1737.45     1724.12     57.50 o 
   3  11   6     3199.96     3132.90     63.06 o 
   4  11   6     2249.97     2267.81     47.80 o 
   6  11   6      159.65      131.84     13.59 o 
   7  11   6     1037.39     1026.75     40.76 o 
   8  11   6      896.74      922.87     38.86 o 
  -4  12   6      332.10      347.90     24.14 o 
  -3  12   6       26.21       23.25     11.57 o 
  -2  12   6      298.01      320.89     36.61 o 
  -1  12   6     1009.86     1003.61     38.74 o 
   0  12   6     1147.31     1105.24     40.99 o 
   1  12   6      816.15      804.17     33.02 o 
   2  12   6      260.30      234.48     17.18 o 
   3  12   6      310.56      276.70     29.14 o 
   4  12   6     1167.53     1074.18     26.72 o 
   5  12   6     1556.43     1503.42     37.06 o 
   6  12   6      947.02      930.51     37.51 o 
   7  12   6       47.84       53.23     12.80 o 
  -3  13   6      673.50      737.35     35.04 o 
  -2  13   6      613.13      615.96     29.87 o 
  -1  13   6       85.33       62.89     12.13 o 
   0  13   6       58.90       54.24     11.45 o 
   1  13   6      903.58      949.26     37.96 o 
   2  13   6     1462.46     1465.83     51.99 o 
   3  13   6      819.05      773.39     21.68 o 
   4  13   6      110.88      101.36      9.03 o 
   5  13   6      152.85      137.88     10.07 o 
   6  13   6      760.68      725.22     32.90 o 
   7  13   6      615.05      617.53     31.33 o 
  -1  14   6      574.25      623.93     30.66 o 
   0  14   6      415.81      427.41     24.37 o 
   1  14   6       74.47       46.38     11.79 o 
   2  14   6       33.77       35.26     11.45 o 
   3  14   6      527.16      512.24     28.97 o 
   4  14   6      804.37      792.08     22.94 o 
   5  14   6      756.11      708.79     21.74 o 
  -2 -10   7      211.02      197.53     19.54 o 
  -1 -10   7       40.44       37.51     14.04 o 
   0 -10   7       60.62       48.74     14.94 o 
   1 -10   7      294.92      324.88     24.03 o 
   2 -10   7      585.51      555.99     29.87 o 
   3 -10   7      293.09      322.30     24.03 o 
  -4  -9   7       48.95       51.95      9.20 o 
  -3  -9   7       27.43       36.62      8.82 o 
  -2  -9   7      418.12      455.71     26.61 o 
  -1  -9   7      896.82      961.61     40.65 o 
   0  -9   7      286.89      315.11     22.46 o 
   1  -9   7      167.39      156.54     17.63 o 
   2  -9   7       34.54       45.14     13.70 o 
   3  -9   7      355.39      331.73     23.47 o 
   4  -9   7      510.01      494.45     28.07 o 
  -5  -8   7      342.88      345.02     16.22 o 
  -4  -8   7      658.79      719.78     25.60 o 
  -3  -8   7      441.07      464.31     17.61 o 
  -2  -8   7       83.78       82.26      9.32 o 
  -1  -8   7      176.08      164.29     15.38 o 
   0  -8   7      544.92      584.40     29.31 o 
   1  -8   7      890.38      853.36     36.05 o 
   2  -8   7      494.15      469.63     24.93 o 
   3  -8   7       76.76       72.32     12.13 o 
   4  -8   7       40.12       43.23     12.58 o 
   5  -8   7      354.69      373.82     16.55 o 
   6  -8   7      485.56      537.44     29.70 o 
  -5  -7   7       99.69      110.41     10.29 o 
  -4  -7   7       42.24       52.45      8.69 o 
  -3  -7   7      548.75      582.24     19.29 o 
  -2  -7   7     1540.93     1562.13     37.86 o 
  -1  -7   7      864.18      877.54     24.22 o 
   0  -7   7      348.33      364.97     21.34 o 
   1  -7   7        9.91        4.04      9.77 o 
   2  -7   7      561.00      469.30     24.71 o 
   3  -7   7     1101.26     1048.08     40.65 o 
   4  -7   7      778.54      763.53     45.99 o 
   5  -7   7      206.00      172.26     11.00 o 
   6  -7   7       35.11       16.11      7.34 o 
   7  -7   7      206.87      179.72     12.06 o 
  -6  -6   7      453.51      507.86     26.61 o 
  -5  -6   7      736.52      791.18     23.77 o 
  -4  -6   7      622.37      629.32     25.77 o 
  -3  -6   7      187.07      189.11     14.88 o 
  -2  -6   7      260.80      268.28     12.58 o 
  -1  -6   7     1531.12     1522.44     57.83 o 
   0  -6   7     2294.40     2389.15     76.14 o 
   1  -6   7     1082.95     1086.26     40.65 o 
   2  -6   7      143.55      131.05     13.14 o 
   3  -6   7      107.59      114.23     16.79 o 
   4  -6   7      483.20      474.72     16.31 o 
   5  -6   7     1119.38     1089.98     28.90 o 
   6  -6   7      656.67      689.90     21.91 o 
   7  -6   7       77.68       92.22      9.41 o 
  -7  -5   7      304.63      349.70     24.93 o 
  -6  -5   7      137.38      128.81     15.95 o 
  -5  -5   7       66.51       56.49      8.05 o 
  -4  -5   7      581.97      541.46     17.90 o 
  -3  -5   7     1262.10     1258.41     31.17 o 
  -2  -5   7     1491.03     1502.46     35.44 o 
  -1  -5   7      122.75      115.39      7.68 o 
   0  -5   7       57.31       56.76      5.75 o 
   1  -5   7     1178.92     1094.57     39.75 o 
   2  -5   7     2666.87     2654.09     64.29 o 
   3  -5   7     1685.37     1660.11     38.54 o 
   4  -5   7      399.18      389.00     14.13 o 
   5  -5   7       36.00       32.11      6.03 o 
   6  -5   7      653.49      628.76     19.77 o 
   7  -5   7      532.73      550.49     28.52 o 
   8  -5   7      552.64      513.99     28.52 o 
  -7  -4   7      546.37      534.65     28.07 o 
  -6  -4   7      935.66      921.52     37.96 o 
  -5  -4   7      869.00      834.95     23.66 o 
  -4  -4   7      181.80      180.78      9.80 o 
  -3  -4   7       64.78       48.24      6.62 o 
  -2  -4   7     1755.94     1662.23     37.99 o 
  -1  -4   7     1768.35     1756.28     39.53 o 
   0  -4   7     3539.68     3522.46     73.58 o 
   1  -4   7      224.20      221.00      8.26 o 
   2  -4   7      172.37      174.27     21.11 o 
   3  -4   7     1348.13     1310.87     31.20 o 
   4  -4   7     1886.89     1831.83     41.93 o 
   5  -4   7     1694.41     1669.88     59.91 o 
   6  -4   7      103.92      103.83     11.74 o 
   7  -4   7        6.04       19.88     10.89 o 
   8  -4   7      445.93      417.41     25.83 o 
  -7  -3   7       76.49       86.02     14.04 o 
  -6  -3   7       39.58       42.22     11.23 o 
  -5  -3   7      824.38      817.20     33.58 o 
  -4  -3   7     2123.08     2103.00     58.68 o 
  -3  -3   7     1814.68     1802.91     40.85 o 
  -2  -3   7      214.40      212.12      9.66 o 
  -1  -3   7       49.72       41.33      5.36 o 
   0  -3   7      894.02      867.74     21.52 o 
   1  -3   7     5270.82     5395.34     89.54 o 
   2  -3   7     3379.91     3383.31     57.30 o 
   3  -3   7      775.09      692.10     26.39 o 
   4  -3   7       86.90       93.85      7.07 o 
   5  -3   7     1568.90     1543.12     36.32 o 
   6  -3   7      956.08      949.94     25.21 o 
   7  -3   7     1093.11     1074.81     41.66 o 
   8  -3   7      239.73      203.26     17.29 o 
   9  -3   7        5.79       -4.94     12.24 o 
  -7  -2   7      713.10      649.53     30.66 o 
  -6  -2   7      802.21      767.56     32.45 o 
  -5  -2   7      171.07      142.06     12.91 o 
  -4  -2   7      274.25      264.47     30.66 o 
  -3  -2   7     1699.76     1595.53     36.69 o 
  -2  -2   7     2376.81     2425.57     52.29 o 
  -1  -2   7     2732.02     2721.00     57.49 o 
   0  -2   7      917.63      874.36     20.01 o 
   1  -2   7      130.99      139.73     10.26 o 
   2  -2   7     1608.23     1593.37     28.39 o 
   3  -2   7     5065.86     5111.77    105.13 o 
   4  -2   7     4525.15     4580.40     95.12 o 
   5  -2   7      521.67      487.67     26.95 o 
   6  -2   7       16.07       12.29      5.23 o 
   7  -2   7      457.84      435.27     22.91 o 
   8  -2   7      874.12      899.85     37.40 o 
   9  -2   7      618.37      567.56     29.53 o 
  -8  -1   7       70.21       71.65     13.81 o 
  -7  -1   7       17.50       25.15     11.79 o 
  -6  -1   7      550.48      502.31     24.48 o 
  -5  -1   7     1466.99     1341.63     46.72 o 
  -4  -1   7     2313.13     2183.08     69.06 o 
  -3  -1   7      519.68      487.09     15.05 o 
  -2  -1   7      140.00      135.58      7.27 o 
  -1  -1   7     2566.56     2517.15     54.02 o 
   0  -1   7     5319.74     5368.38     88.69 o 
   1  -1   7     5339.77     5374.57     88.88 o 
   2  -1   7      184.44      189.76     12.41 o 
   3  -1   7      211.56      225.88      6.76 o 
   4  -1   7     2778.86     2839.00     84.79 o 
   5  -1   7     4452.91     4089.63    367.89 o 
   6  -1   7     2091.67     2095.63     46.76 o 
   7  -1   7     1045.99     1021.92     44.08 o 
   8  -1   7       32.05        4.04      9.43 o 
   9  -1   7      319.18      363.96     24.71 o 
  10  -1   7      460.67      544.54     30.10 o 
  -8   0   7      598.41      512.31     27.06 o 
  -7   0   7      577.83      505.68     25.60 o 
  -6   0   7      185.72      170.24     14.15 o 
  -5   0   7      290.25      255.14     17.29 o 
  -4   0   7     1222.59     1053.36     37.62 o 
  -3   0   7     3961.81     3807.37    112.64 o 
  -2   0   7     2303.93     2289.98     49.23 o 
  -1   0   7     2270.31     2234.01     49.19 o 
   0   0   7      273.20      247.67      6.77 o 
   1   0   7     1578.89     1568.70     27.81 o 
   2   0   7     4868.00     5040.08     83.52 o 
   3   0   7     5337.88     5239.34     86.72 o 
   4   0   7     1533.46     1484.72     36.52 o 
   5   0   7      181.62      200.74      9.16 o 
   6   0   7      549.06      510.29     15.48 o 
   7   0   7     2363.63     2421.83     78.61 o 
   8   0   7     1166.23     1155.78     44.81 o 
   9   0   7      420.45      428.98     25.04 o 
  10   0   7        4.30       -8.87     11.90 o 
  -8   1   7       33.70       58.28     13.36 o 
  -7   1   7      437.81      436.95     23.36 o 
  -6   1   7     1099.27     1045.50     39.42 o 
  -5   1   7     1014.39      935.45     35.49 o 
  -4   1   7      722.64      647.51     26.39 o 
  -3   1   7      270.67      227.40     15.05 o 
  -1   1   7     9990.39    10201.54    202.92 o 
   0   1   7     7830.75     7963.51    130.29 o 
   1   1   7     1251.88     1218.32     22.15 o 
   2   1   7      554.36      592.85     12.23 o 
   3   1   7     2255.27     2245.54     38.77 o 
   4   1   7     6296.92     6326.16    104.13 o 
   5   1   7     2776.01     2860.29     48.92 o 
   6   1   7     1913.24     1953.25     43.43 o 
   7   1   7        0.93       -8.65      8.65 o 
   8   1   7     1053.35     1072.45     42.34 o 
   9   1   7     1134.00     1043.03     42.67 o 
  10   1   7      621.82      597.54     31.78 o 
  -8   2   7      423.64      400.12     24.71 o 
  -7   2   7      132.35      129.82     14.37 o 
  -6   2   7       49.90       30.43      8.98 o 
  -5   2   7     1483.70     1443.60     49.52 o 
  -4   2   7     1730.62     1618.33     52.89 o 
  -3   2   7     2882.75     2719.83     57.55 o 
  -1   2   7       42.35       33.91      6.74 o 
   0   2   7     6135.19     6365.79    127.72 o 
   1   2   7     8787.32     9124.97    148.83 o 
   2   2   7     7886.83     7768.86    126.97 o 
   3   2   7     2285.47     2363.87     43.43 o 
   4   2   7       27.02       34.17      6.86 o 
   5   2   7      416.57      421.80     10.01 o 
   6   2   7     3416.21     3420.38     55.12 o 
   7   2   7     2625.86     2738.06     87.37 o 
   8   2   7      604.77      585.97     28.07 o 
   9   2   7       35.07       34.36     11.34 o 
  10   2   7      163.85      161.49     17.74 o 
  -8   3   7      240.94      247.39     18.19 o 
  -7   3   7      880.66      866.27     35.60 o 
  -6   3   7      973.94      893.00     35.37 o 
  -5   3   7      320.96      319.83     18.75 o 
  -4   3   7      124.14      129.49      7.24 o 
  -3   3   7     1668.99     1638.36     36.55 o 
  -1   3   7     4582.85     4600.31    133.30 o 
   0   3   7     1946.29     1955.34     59.63 o 
   1   3   7      176.98      153.90      8.51 o 
   2   3   7     4602.64     4667.80     77.35 o 
   3   3   7     9346.75     9650.73    157.27 o 
   4   3   7     4395.15     4350.14    146.47 o 
   5   3   7     1262.95     1273.77     19.42 o 
   6   3   7       78.33       72.62      8.62 o 
   7   3   7     1196.38     1189.92     21.89 o 
   8   3   7     2147.19     2212.51     74.57 o 
   9   3   7     1347.67     1316.48     51.10 o 
  10   3   7      318.34      316.57     24.14 o 
  -7   4   7       24.63       30.77     10.78 o 
  -6   4   7      624.25      640.10     28.86 o 
  -5   4   7     1694.72     1692.33     47.05 o 
  -4   4   7     2105.31     2009.11     44.70 o 
  -3   4   7     2382.95     2224.91     48.43 o 
  -2   4   7        6.06       29.42      7.30 o 
  -1   4   7     2734.59     2215.43     67.72 o 
   0   4   7     7687.51     7731.42    219.09 o 
   1   4   7     7370.74     7284.36    206.29 o 
   2   4   7     2248.87     2259.49     48.19 o 
   3   4   7      286.69      285.89      9.88 o 
   4   4   7     1707.69     1713.97     25.14 o 
   5   4   7     3001.88     3051.58     49.78 o 
   6   4   7     4755.99     3986.02     75.83 o 
   7   4   7      767.57      691.76     29.98 o 
   8   4   7       72.95       45.30      6.60 o 
   9   4   7      341.44      332.97     23.47 o 
  10   4   7      698.62      752.06     36.72 o 
  -7   5   7      580.97      549.81     27.40 o 
  -6   5   7      155.38      161.10     18.19 o 
  -5   5   7       14.54       18.88      5.88 o 
  -4   5   7     2528.53     2498.10     54.75 o 
  -3   5   7     3538.57     3417.22     72.34 o 
  -2   5   7     3655.39     3540.77    105.22 o 
  -1   5   7     1153.64     1087.05     36.95 o 
   0   5   7        2.51        7.97      5.39 o 
   1   5   7     3353.05     3530.89    103.43 o 
   2   5   7     6627.65     6746.20    136.88 o 
   3   5   7     8021.73     7967.73    161.13 o 
   4   5   7     1226.64     1134.35     20.69 o 
   5   5   7       98.93       89.70      4.79 o 
   6   5   7     1597.83     1552.93     27.45 o 
   7   5   7     2673.57     2646.50     58.03 o 
   8   5   7     1368.48     1367.95     33.61 o 
   9   5   7      317.71      339.70     22.80 o 
  10   5   7        8.31       29.31     13.03 o 
  -7   6   7      232.16      213.14     17.52 o 
  -6   6   7      591.66      597.01     30.88 o 
  -5   6   7     1024.38     1029.93     27.57 o 
  -4   6   7      891.93      863.39     23.18 o 
  -3   6   7       89.87       82.36     13.87 o 
  -2   6   7     2432.99     2288.20     71.08 o 
  -1   6   7     5052.00     5053.32    146.55 o 
   0   6   7     4190.00     4184.24    122.07 o 
   1   6   7     1748.96     1707.16     53.57 o 
   2   6   7      202.41      227.07     12.80 o 
   3   6   7      929.79      867.75     21.79 o 
   4   6   7     4145.86     4116.93     66.27 o 
   5   6   7     5371.20     5477.57     87.22 o 
   6   6   7     2183.83     2144.00     69.06 o 
   7   6   7       30.87       36.43     15.67 o 
   8   6   7      231.96      246.55     20.66 o 
   9   6   7     1012.31     1037.34     38.69 o 
  10   6   7      809.72      840.44     38.07 o 
  -7   7   7      141.03      141.05     15.72 o 
  -6   7   7        8.58        8.63      7.21 o 
  -5   7   7      495.00      504.96     21.22 o 
  -4   7   7     2341.06     2229.45     50.42 o 
  -3   7   7     2574.07     2581.05     57.05 o 
  -2   7   7     1415.47     1441.69     48.40 o 
  -1   7   7       10.57       28.41      6.96 o 
   0   7   7     2522.00     2497.18     76.14 o 
   1   7   7     4552.21     4526.42    131.84 o 
   2   7   7     4770.00     4820.64    140.04 o 
   3   7   7     1506.45     1442.00     30.87 o 
   4   7   7       84.53       71.98      4.76 o 
   5   7   7     1618.72     1642.93     29.24 o 
   6   7   7     4205.45     4330.91    130.83 o 
   7   7   7     2176.21     2122.36     48.29 o 
   8   7   7      524.38      514.06     19.03 o 
   9   7   7        1.01        7.07      6.86 o 
  10   7   7      205.71      212.81     12.66 o 
  -6   8   7      507.45      571.10     20.33 o 
  -5   8   7      268.49      257.44     12.61 o 
  -4   8   7        7.60       11.79     10.56 o 
  -3   8   7      872.92      889.37     24.18 o 
  -2   8   7     2486.01     2477.53     77.26 o 
  -1   8   7     2770.88     2829.70     86.47 o 
   0   8   7     1666.43     1701.77     55.25 o 
   1   8   7       20.36       19.20      7.07 o 
   2   8   7      718.45      679.18     26.39 o 
   3   8   7     2486.03     2495.71     50.28 o 
   4   8   7     3470.94     3476.62     57.13 o 
   5   8   7     1469.58     1446.50     26.67 o 
   6   8   7       15.19       22.46      8.53 o 
   7   8   7      366.76      345.83     13.74 o 
   8   8   7     1237.61     1249.20     45.09 o 
   9   8   7     1096.50     1074.89     29.53 o 
  10   8   7      401.68      406.75     17.67 o 
  -6   9   7      191.12      224.37     19.54 o 
  -5   9   7      787.15      799.59     24.65 o 
  -4   9   7     1201.13     1221.48     31.96 o 
  -3   9   7      645.19      673.14     20.84 o 
  -2   9   7       33.54       17.97      8.65 o 
  -1   9   7     1059.15     1034.94     37.84 o 
   0   9   7     4344.78     4163.81    123.42 o 
   1   9   7     3266.94     3264.18     98.49 o 
   2   9   7     2527.72     2533.12     78.38 o 
   3   9   7        4.96        4.52      4.53 o 
   4   9   7      519.04      458.22     20.38 o 
   5   9   7     2758.39     2813.39     47.82 o 
   6   9   7     2501.80     2458.44     78.27 o 
   7   9   7      945.04      898.23     47.05 o 
   8   9   7        1.32        5.95      6.47 o 
   9   9   7      216.92      226.56     12.78 o 
  -5  10   7        2.62       12.47     11.45 o 
  -4  10   7      393.50      411.24     16.95 o 
  -3  10   7     1124.34     1140.44     30.53 o 
  -2  10   7     1019.18     1044.94     39.64 o 
  -1  10   7      525.22      506.80     23.47 o 
   0  10   7        9.49       17.52      8.20 o 
   1  10   7      545.54      563.63     25.27 o 
   2  10   7     2655.21     2602.07     81.19 o 
   3  10   7     3023.01     3028.36     60.82 o 
   4  10   7     1178.72     1132.96     26.75 o 
   5  10   7        7.68       21.16      5.77 o 
   6  10   7      429.06      384.62     20.78 o 
   7  10   7      900.18      946.32     26.32 o 
   8  10   7     1006.05     1002.94     27.67 o 
   9  10   7      582.50      597.81     21.00 o 
  -4  11   7      291.04      304.67     22.46 o 
  -3  11   7        7.53        1.29      6.41 o 
  -2  11   7      325.56      326.12     20.89 o 
  -1  11   7     1370.43     1293.12     46.49 o 
   0  11   7     1829.08     1846.97     61.43 o 
   1  11   7     1173.44     1078.40     39.75 o 
   2  11   7       37.61       41.10      9.10 o 
   3  11   7      703.87      671.71     32.29 o 
   4  11   7     1689.12     1646.83     36.66 o 
   5  11   7     2219.67     2118.20     45.52 o 
   6  11   7      818.73      806.47     22.12 o 
   7  11   7       27.36       28.97      9.88 o 
   8  11   7      125.77      143.36     10.94 o 
  -4  12   7      556.10      596.87     32.01 o 
  -3  12   7      687.69      778.68     35.71 o 
  -2  12   7      322.04      349.67     15.50 o 
  -1  12   7        0.53        3.93      9.21 o 
   0  12   7      216.04      221.57     16.62 o 
   1  12   7     1061.06     1030.11     39.75 o 
   2  12   7     1525.96     1521.20     52.78 o 
   3  12   7     1087.69     1002.50     28.24 o 
   4  12   7        3.69        1.23      5.77 o 
   5  12   7      453.04      450.84     15.94 o 
   6  12   7      861.48      856.59     23.88 o 
  -2  13   7      712.71      709.17     33.13 o 
  -1  13   7      897.81      970.82     39.42 o 
   0  13   7      505.80      492.54     25.60 o 
   1  13   7       31.58       37.73     11.23 o 
   2  13   7      373.40      406.86     22.57 o 
   3  13   7     1173.99     1136.57     43.68 o 
   4  13   7     1243.38     1175.26     29.63 o 
   5  13   7      609.48      578.93     19.07 o 
   6  13   7       24.26       17.60      7.71 o 
  -1  14   7      190.52      216.29     18.87 o 
   0  14   7      500.95      509.61     27.06 o 
   1  14   7      749.63      818.99     35.94 o 
   2  14   7      369.04      383.72     23.69 o 
   3  14   7       42.68       36.05     10.56 o 
   4  14   7      147.17      136.64     10.40 o 
   5  14   7      584.49      537.61     18.75 o 
  -2  -9   8       16.24       11.68     12.58 o 
  -1  -9   8      143.88      140.15     17.86 o 
   0  -9   8      423.21      430.55     27.63 o 
   1  -9   8      417.22      440.10     27.85 o 
   2  -9   8      210.34      188.10     19.54 o 
   3  -9   8       10.23        5.28     11.01 o 
  -4  -8   8      112.66      118.16     11.18 o 
  -3  -8   8      384.02      426.28     17.78 o 
  -2  -8   8      554.60      580.02     29.09 o 
  -1  -8   8      230.02      187.99     18.19 o 
   0  -8   8       24.54       12.58     12.13 o 
   1  -8   8       64.55       55.92     12.58 o 
   2  -8   8      483.39      470.64     27.51 o 
   3  -8   8      574.96      611.47     30.88 o 
   4  -8   8      275.33      275.81     21.00 o 
   5  -8   8       29.01       29.98     12.91 o 
  -5  -7   8      426.64      454.94     19.01 o 
  -4  -7   8      274.17      296.73     15.05 o 
  -3  -7   8       28.99       31.89      7.88 o 
  -2  -7   8      205.09      213.82     11.78 o 
  -1  -7   8      890.63      950.94     39.19 o 
   0  -7   8      645.95      628.31     29.53 o 
   1  -7   8      503.42      470.31     25.15 o 
   2  -7   8       68.99       86.02     13.81 o 
   3  -7   8      119.85      129.14     15.38 o 
   4  -7   8      617.44      583.62     29.09 o 
   5  -7   8      652.62      639.57     28.52 o 
   6  -7   8      272.98      296.26     15.38 o 
  -5  -6   8      165.98      182.82     12.30 o 
  -4  -6   8      449.56      463.06     35.15 o 
  -3  -6   8      870.53      853.94     24.57 o 
  -2  -6   8      635.48      619.68     19.68 o 
  -1  -6   8        4.22        3.49      5.99 o 
   0  -6   8      155.25      161.15     15.38 o 
   1  -6   8     1786.05     1723.22     59.41 o 
   2  -6   8      954.44      943.31     37.40 o 
   3  -6   8      468.00      457.73     24.26 o 
   4  -6   8       31.81       30.31      6.95 o 
   5  -6   8      103.60       83.60      9.04 o 
   6  -6   8      622.21      573.12     20.01 o 
   7  -6   8      451.78      446.13     18.41 o 
  -6  -5   8      416.63      382.83     24.93 o 
  -5  -5   8      407.39      443.61     20.49 o 
  -4  -5   8       17.57       22.69      6.69 o 
  -3  -5   8      182.08      200.46     11.74 o 
  -2  -5   8     1173.86     1168.20     29.49 o 
  -1  -5   8     1029.10     1052.60     26.95 o 
   0  -5   8      992.08      995.96     25.36 o 
   1  -5   8      228.09      252.22     17.07 o 
   2  -5   8      111.99      120.61     13.14 o 
   3  -5   8     1199.57     1182.03     29.75 o 
   4  -5   8     1188.02     1224.86     30.96 o 
   5  -5   8      618.86      640.41     29.53 o 
   6  -5   8       44.69       39.63      7.42 o 
   7  -5   8       30.20       44.95      8.46 o 
  -6  -4   8      200.45      197.08     18.08 o 
  -5  -4   8      720.98      724.06     22.23 o 
  -4  -4   8      880.93      839.30     23.50 o 
  -3  -4   8      775.24      785.60     22.35 o 
  -2  -4   8       44.32       57.31     16.40 o 
  -1  -4   8      390.85      368.32     13.30 o 
   0  -4   8     2360.66     2254.53     50.37 o 
   1  -4   8     4055.45     4045.83     84.01 o 
   2  -4   8     1050.48     1072.86     33.75 o 
   3  -4   8      134.46      162.98     12.18 o 
   4  -4   8      260.70      257.74     12.07 o 
   5  -4   8     1032.80      981.33     26.08 o 
   6  -4   8     1024.65     1031.84     27.71 o 
   7  -4   8      539.92      511.12     18.40 o 
   8  -4   8       76.52       73.89     11.90 o 
  -7  -3   8      524.42      542.18     29.42 o 
  -6  -3   8      373.83      361.15     22.01 o 
  -5  -3   8       26.33       33.80     11.23 o 
  -4  -3   8      224.58      206.25     22.12 o 
  -3  -3   8     1446.34     1373.06     44.58 o 
  -2  -3   8     1581.61     1540.06     35.97 o 
  -1  -3   8     1032.71     1015.60     25.35 o 
   0  -3   8      323.13      265.81     15.72 o 
   1  -3   8      343.79      344.33     11.81 o 
   2  -3   8     2844.08     2864.73     61.38 o 
   3  -3   8     2879.41     2789.48     95.06 o 
   4  -3   8     1566.63     1552.28     36.37 o 
   5  -3   8      189.33      187.27     10.61 o 
   6  -3   8       93.72      105.96     11.51 o 
   7  -3   8      393.43      397.48     15.68 o 
   8  -3   8      738.51      699.73     33.24 o 
   9  -3   8      332.76      336.56     23.47 o 
  -7  -2   8      132.20      104.89     15.27 o 
  -6  -2   8      694.11      698.50     32.34 o 
  -5  -2   8     1042.30      998.00     38.41 o 
  -4  -2   8     1000.74      935.22     28.36 o 
  -3  -2   8       46.82       44.19      6.57 o 
  -2  -2   8      616.17      587.12     19.93 o 
  -1  -2   8     1226.94     1176.91     44.81 o 
   0  -2   8     4634.20     4547.35     93.46 o 
   1  -2   8     2289.59     2348.82     40.98 o 
   2  -2   8      220.58      205.16      7.05 o 
   3  -2   8      296.49      282.16     10.80 o 
   4  -2   8     2854.94     2816.82     60.90 o 
   5  -2   8     2823.77     2841.35     61.80 o 
   6  -2   8     1029.38      967.93     25.39 o 
   7  -2   8      399.07      349.69     15.89 o 
   8  -2   8       46.09       70.41     13.48 o 
   9  -2   8      251.24      297.37     22.91 o 
  -7  -1   8      252.01      208.31     17.74 o 
  -6  -1   8       29.54       35.94     11.57 o 
  -5  -1   8      199.77      199.33     16.06 o 
  -4  -1   8     1202.57     1140.62     40.99 o 
  -3  -1   8     3705.21     3625.46     76.63 o 
  -2  -1   8     1460.43     1395.99     32.60 o 
  -1  -1   8     1227.47     1193.50     28.26 o 
   0  -1   8     1260.51     1219.15     22.69 o 
   1  -1   8     2508.44     2565.47     44.26 o 
   2  -1   8     4680.99     4763.64     79.56 o 
   3  -1   8     2273.13     2241.50     39.11 o 
   4  -1   8      439.02      430.96     13.97 o 
   5  -1   8      341.37      347.36     12.72 o 
   6  -1   8      770.34      760.15     39.70 o 
   7  -1   8     1605.79     1664.64     47.33 o 
   8  -1   8      627.11      565.65     28.97 o 
   9  -1   8       68.46       57.38     14.60 o 
  -7   0   8      434.60      355.76     23.36 o 
  -6   0   8      827.55      846.28     34.81 o 
  -5   0   8      751.79      677.83     28.97 o 
  -4   0   8       52.49       47.17      9.99 o 
  -3   0   8      692.53      670.20     27.29 o 
  -2   0   8     2011.57     2060.16     45.50 o 
  -1   0   8     5187.85     5320.10    108.55 o 
   0   0   8     4104.03     4118.91     69.01 o 
   1   0   8      262.17      241.76     15.06 o 
   2   0   8       79.08       66.61      3.98 o 
   3   0   8     2205.14     2286.67     40.00 o 
   4   0   8     5054.07     5014.92     83.62 o 
   5   0   8     2492.80     2521.36     54.90 o 
   6   0   8      960.50      938.69     33.75 o 
   7   0   8       70.84       75.02     11.45 o 
   8   0   8      599.92      626.40     30.32 o 
   9   0   8      714.64      706.69     34.25 o 
  10   0   8      471.47      487.15     30.10 o 
  -7   1   8       20.00       12.13      9.77 o 
  -6   1   8      128.92      101.63     12.47 o 
  -5   1   8      765.76      787.10     32.34 o 
  -4   1   8     1766.67     1795.99     59.07 o 
  -3   1   8     2556.84     2464.84     76.36 o 
  -1   1   8      320.38      294.22     15.50 o 
   0   1   8     6489.67     5927.70    396.53 o 
   1   1   8     5211.37     5334.44     88.48 o 
   2   1   8     4071.46     4296.89     71.89 o 
   3   1   8      356.24      335.54      8.87 o 
   4   1   8      304.17      313.03      8.64 o 
   5   1   8     1343.49     1359.34     25.21 o 
   6   1   8     2571.47     2680.53     58.08 o 
   7   1   8     1854.66     1839.23     63.11 o 
   8   1   8      223.25      219.66     18.42 o 
   9   1   8       59.90       54.58     12.69 o 
  10   1   8      244.64      248.29     20.89 o 
  -7   2   8      736.81      681.32     31.78 o 
  -6   2   8      560.17      455.37     24.37 o 
  -5   2   8      169.37      194.16     14.82 o 
  -4   2   8      329.96      305.23     18.42 o 
  -3   2   8     1332.92     1374.31     46.72 o 
  -2   2   8     3969.14     4007.04    118.14 o 
  -1   2   8     5745.93     5718.58    164.52 o 
   0   2   8      645.61      607.31     23.98 o 
   1   2   8      709.27      662.18     13.81 o 
   2   2   8     1887.35     1905.53     33.51 o 
   3   2   8     5419.02     5552.37     92.02 o 
   4   2   8     3523.31     3646.19     61.56 o 
   5   2   8      737.10      733.41     15.21 o 
   6   2   8        5.41        7.97      8.65 o 
   7   2   8     2023.97     1998.80     67.15 o 
   8   2   8     1610.85     1529.17     55.25 o 
   9   2   8      989.26      988.79     42.00 o 
  10   2   8      149.86      103.88     17.29 o 
  -7   3   8       85.79       71.53     13.36 o 
  -6   3   8      719.32      712.42     31.56 o 
  -5   3   8     1430.23     1401.37     49.07 o 
  -4   3   8     1624.56     1501.88     50.76 o 
  -3   3   8       83.39       82.88      5.85 o 
  -2   3   8      169.26      148.35     12.02 o 
  -1   3   8     3423.68     3334.59     99.27 o 
   0   3   8     5115.00     4204.79    122.63 o 
   1   3   8     4202.68     4436.82     74.12 o 
   2   3   8     1120.89     1126.65     21.10 o 
   3   3   8      311.49      310.79     10.23 o 
   4   3   8     2248.22     2373.98     41.12 o 
   5   3   8     1602.17     1595.35     28.83 o 
   6   3   8     2879.26     2835.10     61.07 o 
   7   3   8      200.09      165.86     15.50 o 
   8   3   8       16.83       20.10     11.34 o 
   9   3   8      519.51      554.19     30.21 o 
  10   3   8      563.86      543.86     30.55 o 
  -7   4   8      409.95      343.63     22.68 o 
  -6   4   8      100.94      101.41     13.81 o 
  -5   4   8       38.13       35.60     10.56 o 
  -4   4   8     1555.95     1546.16     36.13 o 
  -3   4   8     1951.26     1933.76     43.14 o 
  -2   4   8     6251.33     6148.01    177.54 o 
  -1   4   8      688.17      667.61     26.39 o 
   0   4   8      310.38      300.74     15.38 o 
   1   4   8     2619.59     2714.37     81.08 o 
   2   4   8     6743.04     6780.53    137.59 o 
   3   4   8     6391.02     6245.41    223.02 o 
   4   4   8      938.78      967.25     20.07 o 
   5   4   8       62.89       51.12     14.65 o 
   6   4   8     2204.99     2242.64     37.95 o 
   7   4   8     2777.81     2733.25     45.51 o 
   8   4   8     1158.90     1111.19     43.57 o 
   9   4   8      262.27      240.21     18.98 o 
  10   4   8       29.15       19.32     13.70 o 
  -7   5   8      280.08      285.13     20.55 o 
  -6   5   8      972.52      962.40     38.41 o 
  -5   5   8      915.46      839.21     36.83 o 
  -4   5   8      178.36      175.46      9.34 o 
  -3   5   8      675.95      602.26     26.05 o 
  -2   5   8     2291.33     2266.75     71.08 o 
  -1   5   8     2800.60     2814.43     85.46 o 
   0   5   8     1395.05     1419.79     46.38 o 
   2   5   8      227.79      192.03     19.43 o 
   3   5   8     3243.98     3244.54     68.48 o 
   4   5   8     3787.08     3789.60     79.42 o 
   5   5   8     3176.85     3159.50     51.80 o 
   6   5   8      468.52      470.55     17.34 o 
   7   5   8       68.28       76.53      7.61 o 
   8   5   8      394.37      400.73     11.12 o 
   9   5   8     1042.09     1118.16     45.37 o 
  10   5   8      611.92      647.51     33.02 o 
  -7   6   8       69.60       93.88     14.60 o 
  -6   6   8       23.69       36.95     11.79 o 
  -5   6   8      469.65      481.19     16.65 o 
  -4   6   8     1915.64     1906.84     44.07 o 
  -3   6   8     2592.42     2537.95     79.62 o 
  -2   6   8     1674.85     1677.74     55.36 o 
  -1   6   8      267.04      242.45     15.72 o 
   0   6   8     1479.39     1470.89     48.06 o 
   1   6   8     3803.63     3885.75    114.32 o 
   2   6   8     4596.93     4780.77    138.80 o 
   3   6   8     1157.41     1164.39     27.99 o 
   4   6   8        3.75       13.52      8.65 o 
   5   6   8     2155.42     2187.68     37.46 o 
   6   6   8     4588.27     4554.12     73.68 o 
   7   6   8     1426.29     1401.98     39.61 o 
   8   6   8      334.36      320.38     10.17 o 
   9   6   8        4.88       -0.56     10.67 o 
  10   6   8      311.57      302.98     22.35 o 
  -6   7   8      439.72      486.09     18.47 o 
  -5   7   8      127.07      121.66     18.53 o 
  -4   7   8      137.05      158.94      9.77 o 
  -3   7   8     1778.27     1766.14     46.44 o 
  -2   7   8     2789.01     2713.02     84.34 o 
  -1   7   8     1869.51     1808.01     58.51 o 
   0   7   8      308.80      290.74     16.17 o 
   1   7   8      182.97      175.19     12.47 o 
   2   7   8     1581.23     1626.76     52.44 o 
   3   7   8     3987.13     3946.38     82.93 o 
   4   7   8     2131.07     2089.30     46.61 o 
   5   7   8     1217.44     1220.71     23.05 o 
   6   7   8      180.40      186.42      7.55 o 
   7   7   8      891.90      884.68     18.58 o 
   8   7   8     1623.75     1632.97     39.62 o 
   9   7   8      809.12      843.30     24.89 o 
  10   7   8      209.29      168.34     18.42 o 
  -6   8   8      270.78      328.37     16.11 o 
  -5   8   8      889.33      915.64     26.24 o 
  -4   8   8      773.54      755.39     22.63 o 
  -3   8   8      577.88      567.00     31.84 o 
  -2   8   8      113.75      105.34     11.57 o 
  -1   8   8     1639.22     1650.68     54.69 o 
   0   8   8     2977.44     3042.73     92.65 o 
   1   8   8     3177.69     3425.89    102.98 o 
   2   8   8     1348.02     1246.85     42.79 o 
   3   8   8      107.75       99.72     10.56 o 
   4   8   8      899.08      839.89     17.47 o 
   5   8   8     4454.18     4449.71     72.27 o 
   6   8   8     1391.22     1378.04     27.63 o 
   7   8   8      356.22      371.79     11.15 o 
   8   8   8       14.52       20.44     10.67 o 
   9   8   8      254.10      238.04     20.94 o 
  -5   9   8       35.72       38.22      8.53 o 
  -4   9   8      362.72      400.52     16.46 o 
  -3   9   8     1328.34     1410.56     44.86 o 
  -2   9   8     1084.35      993.28     38.29 o 
  -1   9   8      485.87      469.41     23.13 o 
   0   9   8       74.49       67.83      9.66 o 
   1   9   8     2043.90     2005.09     64.80 o 
   2   9   8     3350.17     3306.18    100.39 o 
   3   9   8     2033.63     2029.57     65.02 o 
   4   9   8      848.20      812.72     20.78 o 
   5   9   8       10.15       15.70      4.57 o 
   6   9   8     1204.22     1191.62     23.48 o 
   7   9   8     1845.10     1914.11     34.96 o 
   8   9   8     1457.84     1472.12     53.45 o 
   9   9   8      264.26      239.75     26.56 o 
  -5  10   8      514.39      505.23     28.19 o 
  -4  10   8      135.34      135.52     10.91 o 
  -3  10   8       52.81       58.23      8.13 o 
  -2  10   8      817.17      815.51     33.69 o 
  -1  10   8     1357.50     1380.26     48.74 o 
   0  10   8     1706.40     1741.53     58.40 o 
   1  10   8      850.05      828.43     32.57 o 
   2  10   8       52.58       58.51      9.66 o 
   3  10   8     1273.79     1237.98     44.02 o 
   4  10   8     2593.91     2586.35     53.43 o 
   5  10   8     1498.80     1501.26     57.10 o 
   6  10   8      149.79      174.06      9.00 o 
   7  10   8       27.11       27.61      6.54 o 
   8  10   8      264.59      274.03     12.07 o 
   9  10   8      636.71      724.55     34.03 o 
  -4  11   8      562.02      617.94     22.23 o 
  -3  11   8      569.41      611.67     41.38 o 
  -2  11   8      243.67      233.02     18.08 o 
  -1  11   8        1.13        0.67      7.97 o 
   0  11   8      755.26      694.68     30.32 o 
   1  11   8     2157.91     2057.53     67.60 o 
   2  11   8     2064.34     2128.06     69.85 o 
   3  11   8      687.73      675.25     29.65 o 
   4  11   8       10.10       15.88      6.79 o 
   5  11   8      796.85      741.94     20.75 o 
   6  11   8     1212.95     1204.37     29.58 o 
   7  11   8     1132.83     1165.11     55.42 o 
   8  11   8      330.46      372.24     21.93 o 
  -3  12   8      397.40      443.68     18.58 o 
  -2  12   8      857.73      974.75     40.20 o 
  -1  12   8      789.41      750.38     32.57 o 
   0  12   8      278.17      302.42     20.33 o 
   1  12   8        1.51       12.24      8.42 o 
   2  12   8      890.27      897.60     36.83 o 
   3  12   8     1391.53     1278.52     46.72 o 
   4  12   8     1821.37     1820.59     40.85 o 
   5  12   8      331.56      325.06     13.64 o 
   6  12   8        0.37       -4.68      6.27 o 
   7  12   8      222.88      251.15     13.08 o 
  -2  13   8        5.81        5.16      9.60 o 
  -1  13   8      331.04      335.44     22.57 o 
   0  13   8      859.19      848.08     35.82 o 
   1  13   8     1159.81     1137.36     44.02 o 
   2  13   8      328.12      327.35     21.79 o 
   3  13   8        1.67       -9.43      9.43 o 
   4  13   8      649.99      686.48     32.23 o 
   5  13   8      849.05      840.31     26.95 o 
   6  13   8      738.86      769.04     23.36 o 
   0  14   8        4.61        5.84     10.89 o 
   1  14   8      316.64      321.17     22.57 o 
   2  14   8      583.53      602.37     30.43 o 
   3  14   8      761.32      765.65     34.81 o 
   4  14   8      405.09      422.13     25.49 o 
   5  14   8        0.52       -7.03      7.03 o 
  -2  -8   9      137.57      132.96     16.28 o 
  -1  -8   9      359.59      339.70     24.71 o 
   0  -8   9      343.83      392.48     26.50 o 
   1  -8   9      175.15      148.23     18.08 o 
   2  -8   9        3.13      -11.12     12.13 o 
   3  -8   9      164.37      148.01     18.30 o 
  -3  -7   9      463.47      507.87     25.04 o 
  -2  -7   9      215.34      206.97     18.75 o 
  -1  -7   9        0.04      -10.67     10.67 o 
   0  -7   9      185.66      196.75     18.53 o 
   1  -7   9      559.68      595.63     30.55 o 
   2  -7   9      625.45      653.91     31.44 o 
   3  -7   9      473.15      519.04     28.52 o 
   4  -7   9        1.66       -6.63     11.34 o 
   5  -7   9      150.11      168.45     17.74 o 
  -4  -6   9       22.79       28.00      8.33 o 
  -3  -6   9      169.25      155.82     11.15 o 
  -2  -6   9      831.31      826.96     24.27 o 
  -1  -6   9      925.31      919.50     38.29 o 
   0  -6   9      300.47      300.40     21.34 o 
   1  -6   9        0.73       -0.79     10.44 o 
   2  -6   9      401.09      397.76     24.03 o 
   3  -6   9      610.06      666.38     30.77 o 
   4  -6   9      461.40      490.86     26.61 o 
   5  -6   9      222.46      212.13     17.86 o 
   6  -6   9       13.31       15.84      8.10 o 
  -5  -5   9      328.78      331.04     15.96 o 
  -4  -5   9      560.66      596.19     20.16 o 
  -3  -5   9      280.92      267.07     12.85 o 
  -2  -5   9        0.67        1.62      6.22 o 
  -1  -5   9      345.19      344.05     14.00 o 
   0  -5   9     1146.86     1165.43     44.02 o 
   1  -5   9     1609.77     1627.99     56.71 o 
   2  -5   9      887.36      874.69     36.05 o 
   3  -5   9       72.83       87.26     12.91 o 
   4  -5   9      267.10      268.28     18.75 o 
   5  -5   9      693.28      672.52     21.20 o 
   6  -5   9      707.40      688.34     22.11 o 
   7  -5   9      243.94      255.61     13.83 o 
  -5  -4   9        6.41        0.79      7.37 o 
  -4  -4   9      272.80      281.75     15.05 o 
  -3  -4   9      850.60      784.23     47.56 o 
  -2  -4   9     1202.14     1136.88     29.25 o 
  -1  -4   9      545.94      518.60     16.65 o 
   0  -4   9       16.99       23.32      7.41 o 
   1  -4   9      766.37      739.04     31.33 o 
   2  -4   9     1927.22     1882.46     62.55 o 
   3  -4   9     1143.75     1041.12     38.97 o 
   4  -4   9      465.29      461.54     20.55 o 
   5  -4   9       44.11       48.20      9.66 o 
   6  -4   9      117.35      112.94      9.69 o 
   7  -4   9      432.02      435.21     24.99 o 
   8  -4   9      485.89      460.31     27.29 o 
  -6  -3   9      440.98      387.32     24.48 o 
  -5  -3   9      629.80      625.62     29.65 o 
  -4  -3   9      409.29      449.37     16.73 o 
  -3  -3   9        9.62       16.83      6.22 o 
  -2  -3   9      416.98      398.77     17.41 o 
  -1  -3   9     1285.55     1223.94     29.97 o 
   0  -3   9     2696.16     2622.83     56.87 o 
   1  -3   9      847.84      815.74     32.34 o 
   2  -3   9      166.07      142.28     13.14 o 
   3  -3   9      656.99      643.94     39.64 o 
   4  -3   9     1277.09     1295.41     57.05 o 
   5  -3   9     1167.53     1175.39     33.69 o 
   6  -3   9      444.11      398.05     15.51 o 
   7  -3   9       54.66       50.78      8.50 o 
   8  -3   9       71.32       77.71     14.71 o 
  -6  -2   9        0.31       15.50     10.67 o 
  -5  -2   9      394.48      389.79     23.25 o 
  -4  -2   9     1087.68     1093.09     44.13 o 
  -3  -2   9     1706.72     1629.04     38.59 o 
  -2  -2   9      560.82      565.19     20.33 o 
  -1  -2   9      125.80      103.65      9.71 o 
   0  -2   9      593.39      563.30     16.81 o 
   1  -2   9     2202.13     2180.33     50.31 o 
   2  -2   9     3287.85     3350.22     57.51 o 
   3  -2   9     1084.41     1118.84     27.83 o 
   4  -2   9      258.70      245.27     11.79 o 
   5  -2   9      295.89      303.53     17.24 o 
   6  -2   9      962.02      933.36     25.47 o 
   7  -2   9      917.94      930.06     25.88 o 
   8  -2   9      321.17      312.30     21.56 o 
   9  -2   9       21.45       10.56     12.24 o 
  -6  -1   9      522.85      491.31     26.84 o 
  -5  -1   9      364.21      356.10     22.12 o 
  -4  -1   9       42.57       34.03      9.55 o 
  -3  -1   9      442.50      451.74     27.74 o 
  -2  -1   9     2366.05     2290.80     69.01 o 
  -1  -1   9     2666.18     2592.13     56.18 o 
   0  -1   9     1627.28     1618.64     36.72 o 
   1  -1   9        4.15        7.09      3.26 o 
   2  -1   9      537.75      532.28     12.39 o 
   3  -1   9     2543.49     2365.90    216.40 o 
   4  -1   9     1840.11     1932.14     43.70 o 
   5  -1   9     1028.43     1088.98     39.36 o 
   6  -1   9      102.78       99.14     13.81 o 
   7  -1   9       90.65       95.57     12.58 o 
   8  -1   9      485.56      497.71     27.29 o 
   9  -1   9      522.10      542.51     30.66 o 
  -7   0   9        3.37       -8.09     11.57 o 
  -6   0   9      197.83      195.96     16.62 o 
  -5   0   9      844.58      727.81     31.22 o 
  -4   0   9     1699.14     1642.37     56.04 o 
  -3   0   9      867.68      912.54     35.15 o 
  -2   0   9       10.78        3.36      6.79 o 
  -1   0   9      485.70      462.87     14.69 o 
   0   0   9     3535.11     3512.87     73.57 o 
   1   0   9     2928.90     2938.29     50.51 o 
   2   0   9     1682.49     1672.66     30.29 o 
   3   0   9      287.26      290.27      8.76 o 
   4   0   9      356.47      325.58     12.28 o 
   5   0   9     2810.64     2822.24     71.70 o 
   6   0   9     2085.35     2115.65     47.85 o 
   7   0   9      984.68      913.32     37.73 o 
   8   0   9       28.79       27.06     12.35 o 
   9   0   9      101.33      102.75     15.16 o 
  -7   1   9      343.60      336.00     23.69 o 
  -6   1   9      293.48      273.33     19.76 o 
  -5   1   9       64.80       51.43     11.57 o 
  -4   1   9      273.39      289.62     18.30 o 
  -3   1   9     1565.53     1517.83     51.10 o 
  -2   1   9     3214.26     3184.56     96.58 o 
  -1   1   9     2386.35     2433.07     52.80 o 
   0   1   9       10.52       10.62      4.76 o 
   1   1   9      797.86      812.68     16.61 o 
   2   1   9     1811.95     1832.15     32.83 o 
   3   1   9     2369.92     2277.58     66.40 o 
   4   1   9     1081.30     1094.87     21.27 o 
   5   1   9      134.38      120.37      7.88 o 
   6   1   9      177.52      186.75     15.50 o 
   7   1   9     1489.05     1519.17     54.13 o 
   8   1   9     1038.76      988.00     40.54 o 
   9   1   9      544.70      517.47     29.53 o 
  -7   2   9      157.24      143.07     16.96 o 
  -6   2   9      691.84      605.06     28.97 o 
  -5   2   9     1101.88     1047.52     40.76 o 
  -4   2   9      986.86      930.39     35.71 o 
  -3   2   9        3.89       11.68      8.53 o 
  -2   2   9      289.82      289.39     16.84 o 
  -1   2   9     5721.98     5558.33    161.04 o 
   0   2   9     4558.48     4614.91     94.85 o 
   1   2   9     2728.29     2709.83     46.87 o 
   2   2   9       37.00       36.14      3.89 o 
   3   2   9      593.15      547.25     12.39 o 
   4   2   9     2915.90     3014.18     51.90 o 
   5   2   9     2836.11     2867.81     49.67 o 
   6   2   9     1767.06     1792.73     60.64 o 
   7   2   9       42.70       14.94     10.78 o 
   8   2   9      286.78      268.06     20.66 o 
   9   2   9      676.28      675.25     34.25 o 
  10   2   9      404.30      389.34     27.51 o 
  -7   3   9      203.58      174.96     17.74 o 
  -6   3   9       33.21       13.03     11.45 o 
  -5   3   9      165.36      170.24     15.61 o 
  -4   3   9     1173.14     1075.60     39.98 o 
  -3   3   9     1521.64     1442.70     49.07 o 
  -2   3   9     1607.91     1633.94     53.68 o 
  -1   3   9        6.09       34.70      8.53 o 
   0   3   9      438.99      454.14     20.33 o 
   1   3   9     2129.34     2116.06     47.48 o 
   2   3   9     3786.36     3767.16     63.72 o 
   3   3   9     2519.58     2597.09     45.04 o 
   4   3   9      218.13      219.10      7.49 o 
   5   3   9      269.09      263.28     10.71 o 
   6   3   9     1674.07     1648.16     42.22 o 
   7   3   9     1730.78     1708.17     59.41 o 
   8   3   9     1020.28     1031.80     41.78 o 
   9   3   9      123.91      116.00     15.38 o 
  10   3   9       64.75       62.77     15.95 o 
  -6   4   9      865.12      876.04     36.61 o 
  -5   4   9      712.58      611.58     28.64 o 
  -4   4   9      101.09       85.80     11.57 o 
  -3   4   9      608.18      555.47     16.75 o 
  -2   4   9     1884.40     1811.04     59.18 o 
  -1   4   9     6576.26     6741.28    194.28 o 
   0   4   9     1669.28     1741.53     56.15 o 
   1   4   9       72.65       76.70      8.98 o 
   2   4   9     2097.04     2015.39     44.27 o 
   3   4   9     4592.35     4578.52     76.78 o 
   4   4   9     4722.01     4629.77     77.59 o 
   5   4   9     2090.61     2118.81     57.16 o 
   6   4   9      149.67      145.03      8.22 o 
   7   4   9      535.69      507.32     16.30 o 
   8   4   9     1095.58     1032.02     41.78 o 
   9   4   9      862.15      873.68     39.08 o 
  10   4   9      466.16      437.85     28.30 o 
  -6   5   9       66.73       79.96     12.58 o 
  -5   5   9      936.09      905.35     37.17 o 
  -4   5   9     1523.03     1474.48     51.32 o 
  -3   5   9      883.30      930.39     36.05 o 
  -2   5   9       39.45       45.48      9.66 o 
  -1   5   9      733.86      713.10     29.09 o 
   0   5   9      672.49      662.22     26.50 o 
   1   5   9     2823.67     2871.92     86.69 o 
   2   5   9     3495.95     3491.33     73.57 o 
   3   5   9      392.42      398.25     13.30 o 
   4   5   9      656.09      669.16     18.75 o 
   5   5   9     2084.16     2160.25     55.81 o 
   6   5   9     2980.05     2883.75     62.63 o 
   7   5   9      971.90      971.65     19.47 o 
   8   5   9      196.18      209.32     17.97 o 
   9   5   9       94.03       97.70     15.50 o 
  10   5   9      391.89      410.68     27.74 o 
  -6   6   9      406.15      427.07     24.14 o 
  -5   6   9       49.25       40.09     11.90 o 
  -4   6   9      287.88      261.28     12.32 o 
  -3   6   9     1528.39     1429.45     49.75 o 
  -2   6   9     3996.08     3861.84    116.34 o 
  -1   6   9     2071.80     2094.14     66.93 o 
   0   6   9       28.94       21.79      8.09 o 
   1   6   9      746.36      738.81     28.97 o 
   2   6   9     3982.29     4003.11    118.36 o 
   3   6   9     5473.70     5497.04    113.54 o 
   4   6   9     2415.93     2435.76     53.62 o 
   5   6   9      506.08      492.75     15.96 o 
   6   6   9      915.98      924.22     19.24 o 
   7   6   9     1041.98     1020.56     20.39 o 
   8   6   9     1280.34     1276.38     24.79 o 
   9   6   9      685.37      675.25     33.35 o 
  10   6   9      183.39      203.82     19.88 o 
  -6   7   9      268.58      290.18     21.22 o 
  -5   7   9      836.50      858.46     25.27 o 
  -4   7   9      511.80      509.59     17.76 o 
  -3   7   9      218.62      208.76     16.51 o 
  -2   7   9      866.39      824.50     32.90 o 
  -1   7   9     1353.56     1389.58     47.95 o 
   0   7   9     2734.11     2818.02     86.69 o 
   1   7   9     2917.91     2992.76     91.30 o 
   2   7   9      312.84      326.79     17.41 o 
   3   7   9      492.73      479.18     22.01 o 
   4   7   9     2206.70     2143.76     48.07 o 
   5   7   9     4693.19     4660.03     97.89 o 
   6   7   9     1697.02     1677.55     30.39 o 
   7   7   9      227.47      222.07      8.66 o 
   8   7   9      100.03      112.20      6.98 o 
   9   7   9      559.83      530.01     19.79 o 
  -5   8   9      135.58      152.41     11.35 o 
  -4   8   9      727.67      773.71     23.22 o 
  -3   8   9     1494.35     1446.17     56.26 o 
  -2   8   9     1160.88     1191.38     44.25 o 
  -1   8   9       60.10       67.60     11.23 o 
   0   8   9      379.27      357.33     19.88 o 
   1   8   9     2255.54     2289.99     72.54 o 
   2   8   9     3514.56     3565.48    107.36 o 
   3   8   9     2041.70     2139.29     68.17 o 
   4   8   9      265.47      244.04     11.51 o 
   5   8   9      329.12      338.04     13.42 o 
   6   8   9     1623.81     1653.65     30.41 o 
   7   8   9     1379.48     1407.59     27.00 o 
   8   8   9     1126.08     1130.47     29.53 o 
   9   8   9      217.68      213.37      9.56 o 
  -5   9   9      343.13      386.43     21.39 o 
  -4   9   9       62.93       74.61      9.17 o 
  -3   9   9       37.59       40.20      7.73 o 
  -2   9   9     1333.54     1338.71     48.85 o 
  -1   9   9     2051.02     2087.07     68.73 o 
   0   9   9     3014.00     3060.92     94.78 o 
   1   9   9      427.22      429.54     22.24 o 
   2   9   9      511.10      454.70     22.01 o 
   3   9   9     1977.29     1818.00     59.97 o 
   4   9   9     3157.01     3080.91     94.67 o 
   5   9   9     2008.70     2039.99     36.41 o 
   6   9   9      190.13      177.98      8.15 o 
   7   9   9       39.59       48.84      6.96 o 
   8   9   9      892.33      864.46     19.60 o 
   9   9   9      911.79      911.42     20.88 o 
  -4  10   9      598.67      645.58     22.50 o 
  -3  10   9      512.02      541.37     20.00 o 
  -2  10   9       28.12       22.68     11.12 o 
  -1  10   9      133.31      128.13     14.26 o 
   0  10   9     1085.10     1032.70     39.42 o 
   1  10   9     2385.83     2431.15     77.82 o 
   2  10   9     1863.41     1903.35     63.11 o 
   3  10   9      228.62      209.44     15.27 o 
   4  10   9       39.73       21.34      9.43 o 
   5  10   9     1282.86     1258.01     29.84 o 
   6  10   9     1099.43     1113.34     22.98 o 
   7  10   9      844.09      859.24     19.64 o 
   8  10   9      225.10      237.05     10.05 o 
  -3  11   9      534.45      628.71     37.84 o 
  -2  11   9      871.03      926.46     38.86 o 
  -1  11   9     1121.82     1147.47     44.36 o 
   0  11   9      449.25      461.21     24.82 o 
   1  11   9      191.91      177.21     14.82 o 
   2  11   9     1970.76     1998.80     66.93 o 
   3  11   9     2258.03     2299.87     74.90 o 
   4  11   9     2037.51     2005.32     67.04 o 
   5  11   9      105.46      120.55      9.01 o 
   6  11   9        3.93       13.84     12.63 o 
   7  11   9      529.63      526.44     17.94 o 
   8  11   9     1073.03     1092.31     24.09 o 
  -3  12   9       62.18       72.60     10.56 o 
  -2  12   9       35.08       44.69     13.14 o 
  -1  12   9      458.52      430.22     24.48 o 
   0  12   9     1082.96     1122.99     43.91 o 
   1  12   9      903.34      914.67     37.73 o 
   2  12   9      234.34      243.01     18.75 o 
   3  12   9       11.68       16.96     10.33 o 
   4  12   9      803.44      791.93     34.36 o 
   5  12   9     1222.00     1272.21     31.35 o 
   6  12   9      676.75      677.24     20.82 o 
   7  12   9      204.47      221.44     12.63 o 
  -1  13   9      144.57      133.86     16.40 o 
   0  13   9       55.08       45.37     13.03 o 
   1  13   9      645.23      669.86     31.89 o 
   2  13   9     1219.57     1256.17     48.29 o 
   3  13   9      992.71     1009.79     41.10 o 
   4  13   9      184.26      183.16     17.41 o 
   5  13   9       62.34       43.01     11.68 o 
   6  13   9      288.50      299.31     28.86 o 
   1  14   9      135.11      128.02     16.17 o 
   2  14   9        5.58        5.84     11.34 o 
   3  14   9      241.58      247.84     20.55 o 
   4  14   9      772.28      753.19     35.26 o 
  -2  -7  10      458.40      502.99     29.31 o 
  -1  -7  10      421.32      422.35     27.18 o 
   0  -7  10      125.88      148.23     17.97 o 
   1  -7  10        5.69        9.55     11.45 o 
   2  -7  10      204.88      199.11     19.88 o 
   3  -7  10      412.77      432.91     27.40 o 
   4  -7  10      423.48      407.08     25.49 o 
  -3  -6  10       26.35       28.51     12.07 o 
  -2  -6  10        3.63       12.69     10.56 o 
  -1  -6  10      338.09      321.40     22.01 o 
   0  -6  10      678.14      692.88     33.13 o 
   1  -6  10      529.32      536.23     28.97 o 
   2  -6  10      158.70      170.13     17.63 o 
   3  -6  10       13.05       12.80     12.24 o 
   4  -6  10      187.95      193.83     18.75 o 
   5  -6  10      280.42      303.99     21.90 o 
  -4  -5  10      179.92      203.45     12.98 o 
  -3  -5  10      563.33      581.16     44.47 o 
  -2  -5  10      780.55      766.40     50.20 o 
  -1  -5  10      286.83      291.75     20.78 o 
   0  -5  10        6.71        9.99     10.67 o 
   1  -5  10      361.36      354.53     22.68 o 
   2  -5  10      727.93      789.57     34.81 o 
   3  -5  10      834.42      821.46     35.15 o 
   4  -5  10      235.67      255.25     19.43 o 
   5  -5  10        1.04       -6.63     10.56 o 
   6  -5  10      161.30      176.14     23.19 o 
  -4  -4  10       50.86       42.17      8.72 o 
  -3  -4  10        7.23       11.42      7.25 o 
  -2  -4  10      326.28      304.58     14.02 o 
  -1  -4  10     1152.49     1133.32     38.24 o 
   0  -4  10     1120.48     1062.12     40.88 o 
   1  -4  10      324.87      345.43     21.45 o 
   2  -4  10       13.27       18.53      9.21 o 
   3  -4  10      675.74      707.37     31.33 o 
   4  -4  10      468.60      470.53     25.04 o 
   5  -4  10      576.96      576.11     19.61 o 
   6  -4  10      198.11      192.78     12.10 o 
   7  -4  10        2.25       -4.52      7.33 o 
  -5  -3  10      264.40      286.02     21.34 o 
  -4  -3  10      598.38      639.82     31.89 o 
  -3  -3  10     1052.83     1047.24     28.27 o 
  -2  -3  10      416.98      380.95     15.11 o 
  -1  -3  10        3.09        2.91      5.61 o 
   0  -3  10      556.16      523.16     23.30 o 
   1  -3  10     1701.10     1655.84     56.04 o 
   2  -3  10     1565.51     1601.27     55.14 o 
   3  -3  10      526.89      498.04     24.82 o 
   4  -3  10        3.72       16.13     11.40 o 
   5  -3  10      231.68      263.39     13.14 o 
   6  -3  10      568.60      585.36     19.77 o 
   7  -3  10      521.99      521.42     18.69 o 
  -5  -2  10      139.89      160.70     17.07 o 
  -4  -2  10       11.49       10.44     10.44 o 
  -3  -2  10      384.58      370.24     15.37 o 
  -2  -2  10     1301.42     1235.22     31.04 o 
  -1  -2  10     1058.16     1056.17     27.35 o 
   0  -2  10      502.82      507.65     16.06 o 
   1  -2  10       19.11       19.75      5.90 o 
   2  -2  10      881.55      877.28     33.80 o 
   3  -2  10     2010.19     2043.23     54.91 o 
   4  -2  10     1220.09     1232.09     31.01 o 
   5  -2  10      547.32      541.82     23.36 o 
   6  -2  10       17.31       22.50      7.21 o 
   7  -2  10      277.91      252.00     19.43 o 
   8  -2  10      472.28      478.50     26.95 o 
  -6  -1  10      154.28      138.35     15.61 o 
  -5  -1  10      780.49      774.07     34.59 o 
  -4  -1  10     1031.26      944.54     38.07 o 
  -3  -1  10      687.87      628.41     37.56 o 
  -2  -1  10        2.88       -5.15      5.15 o 
  -1  -1  10      822.22      743.70     21.00 o 
   0  -1  10     2262.89     2227.88     72.60 o 
   1  -1  10     2208.01     2156.53     47.59 o 
   2  -1  10      644.28      652.38     19.34 o 
   3  -1  10        0.85       -4.11     14.32 o 
   4  -1  10      594.99      568.32     17.94 o 
   5  -1  10     1600.37     1569.86     37.66 o 
   6  -1  10     1280.11     1244.08     84.17 o 
   7  -1  10      447.06      417.30     24.82 o 
   8  -1  10        2.73        0.45     12.13 o 
  -6   0  10      139.73      154.19     16.28 o 
  -5   0  10        1.29       -9.66      9.66 o 
  -4   0  10      358.31      310.62     20.89 o 
  -3   0  10     1551.52     1522.66     52.67 o 
  -2   0  10     1604.29     1673.82     57.05 o 
  -1   0  10      478.63      533.89     16.95 o 
   0   0  10        7.04        4.88      4.64 o 
   1   0  10      666.46      627.58     17.59 o 
   2   0  10     2451.13     2394.71     42.29 o 
   3   0  10     1688.68     1736.26     31.88 o 
   4   0  10      949.35      917.44     24.29 o 
   5   0  10        0.53       -1.16      5.66 o 
   6   0  10      799.85      778.91     52.28 o 
   7   0  10     1138.57     1099.74     43.01 o 
   8   0  10      703.65      695.24     33.46 o 
   9   0  10      220.35      219.54     20.78 o 
  -6   1  10      449.33      434.71     26.05 o 
  -5   1  10      707.87      710.51     32.68 o 
  -4   1  10      655.25      632.13     29.53 o 
  -3   1  10        4.24        0.00      9.10 o 
  -2   1  10      725.28      693.44     29.42 o 
  -1   1  10     3868.49     3824.40     80.60 o 
   0   1  10     2894.06     2970.33     63.45 o 
   1   1  10     1588.40     1589.46     29.43 o 
   2   1  10        4.51        1.91      5.35 o 
   3   1  10      476.81      470.41     11.79 o 
   4   1  10     3386.77     3281.87     70.10 o 
   5   1  10     2804.21     2805.20     61.34 o 
   6   1  10      888.98      865.71     35.60 o 
   7   1  10       19.04       32.90     11.68 o 
   8   1  10      260.36      296.69     21.22 o 
   9   1  10      600.43      575.87     31.89 o 
  -6   2  10        0.18       -3.26     11.57 o 
  -5   2  10      238.17      243.46     19.09 o 
  -4   2  10      995.10     1008.55     39.42 o 
  -3   2  10     1480.12     1522.09     52.78 o 
  -2   2  10      442.15      507.59     23.69 o 
  -1   2  10        2.16       -1.12      7.75 o 
   0   2  10     1485.86     1399.30     42.67 o 
   1   2  10     3391.41     3398.43     58.29 o 
   2   2  10     2596.50     2618.07     52.00 o 
   3   2  10      807.35      755.68     46.61 o 
   4   2  10       56.70       50.85      4.67 o 
   5   2  10      923.92      852.07     46.55 o 
   6   2  10     1928.71     1913.12     64.46 o 
   7   2  10     1745.33     1692.45     59.97 o 
   8   2  10      547.67      560.48     28.86 o 
   9   2  10        8.79       -4.16     12.91 o 
  -6   3  10      537.14      508.26     28.07 o 
  -5   3  10      428.19      411.57     23.69 o 
  -4   3  10       13.08       36.05     11.01 o 
  -3   3  10      545.86      464.35     23.36 o 
  -2   3  10     1751.98     1724.79     57.61 o 
  -1   3  10     3487.58     3423.42    103.20 o 
   0   3  10      947.45      946.23     35.04 o 
   1   3  10      260.42      253.21     10.55 o 
   2   3  10     1096.70     1066.56     23.94 o 
   3   3  10     3960.62     4116.33     69.83 o 
   4   3  10     5040.98     5125.48     85.94 o 
   5   3  10     1136.57     1108.50     27.36 o 
   6   3  10       55.91       40.20     11.12 o 
   7   3  10      524.42      474.46     24.93 o 
   8   3  10     1105.78     1147.80     45.93 o 
   9   3  10      885.02      847.07     39.19 o 
  -6   4  10      231.57      227.97     18.98 o 
  -5   4  10      870.57      872.45     36.83 o 
  -4   4  10     1045.89      996.09     39.08 o 
  -3   4  10      674.58      635.27     27.96 o 
  -2   4  10        4.68        7.41      8.87 o 
  -1   4  10      753.15      706.25     29.31 o 
   0   4  10     3568.02     3671.15    110.28 o 
   1   4  10     4280.88     4349.21    128.24 o 
   2   4  10     1555.60     1537.24     39.36 o 
   3   4  10       66.72       55.67      4.64 o 
   4   4  10      871.83      866.54     17.95 o 
   5   4  10     2321.34     2278.78     50.53 o 
   6   4  10     2287.13     2318.63     51.72 o 
   7   4  10      847.93      788.22     34.48 o 
   8   4  10       73.54       82.09     13.48 o 
   9   4  10      207.17      229.31     19.65 o 
  -6   5  10      224.09      227.85     19.99 o 
  -5   5  10       11.39       36.38     11.23 o 
  -4   5  10      480.35      433.70     24.59 o 
  -3   5  10     1330.04     1337.48     48.18 o 
  -2   5  10     2097.69     2002.17     65.58 o 
  -1   5  10      507.65      506.35     23.81 o 
   0   5  10      122.31      114.77     11.45 o 
   1   5  10      524.56      490.52     22.68 o 
   2   5  10     3879.79     3934.12     82.82 o 
   3   5  10     5982.89     6046.74    124.53 o 
   4   5  10     2306.35     2288.12     54.97 o 
   5   5  10       44.52       34.02      5.86 o 
   6   5  10      612.41      598.62     18.45 o 
   7   5  10     1190.20     1157.35     41.27 o 
   8   5  10     1211.03     1157.80     45.37 o 
   9   5  10      464.88      428.87     27.06 o 
  -5   6  10      782.22      823.04     36.61 o 
  -4   6  10      402.38      394.62     22.68 o 
  -3   6  10       39.04       42.56     10.44 o 
  -2   6  10      632.34      619.66     27.74 o 
  -1   6  10     1706.12     1672.01     56.71 o 
   0   6  10     3889.11     3957.18    118.81 o 
   1   6  10     1766.39     1778.47     58.06 o 
   2   6  10      252.73      284.56     16.51 o 
   3   6  10      662.00      664.86     19.33 o 
   4   6  10     3438.02     3453.07     73.91 o 
   5   6  10     3123.95     3218.80     69.64 o 
   6   6  10     1720.05     1704.69     40.31 o 
   7   6  10      166.47      157.59     23.41 o 
   8   6  10      167.56      166.54     16.06 o 
   9   6  10      539.17      574.63     30.88 o 
  -5   7  10      135.51      149.92     17.29 o 
  -4   7  10      869.81      846.83     25.05 o 
  -3   7  10     1211.02     1172.51     44.13 o 
  -2   7  10     1106.26     1066.84     40.65 o 
  -1   7  10        9.75        2.02      7.75 o 
   0   7  10      304.73      252.45     17.74 o 
   1   7  10     2569.86     2531.43     79.51 o 
   2   7  10     3437.65     3546.28    107.02 o 
   3   7  10     1868.69     1857.87     60.19 o 
   4   7  10       24.17       25.98      6.22 o 
   5   7  10      590.07      595.74     18.69 o 
   6   7  10     1896.18     1903.56     54.07 o 
   7   7  10     1456.36     1484.61     36.96 o 
   8   7  10      738.58      753.59     30.06 o 
   9   7  10       57.91       69.51     13.59 o 
  -5   8  10      225.07      263.68     20.89 o 
  -4   8  10        1.09        4.64      6.73 o 
  -3   8  10      199.79      223.94     12.01 o 
  -2   8  10     1498.19     1532.76     54.35 o 
  -1   8  10     1730.57     1659.10     57.16 o 
   0   8  10     2197.19     2352.32     75.80 o 
   1   8  10      217.47      208.31     15.05 o 
   2   8  10      175.51      178.44     14.37 o 
   3   8  10     1983.48     1970.95     63.90 o 
   4   8  10     2880.22     2911.69     64.12 o 
   5   8  10     2069.55     2024.79     46.88 o 
   6   8  10      207.66      203.64     13.48 o 
   7   8  10      127.78      134.63     12.99 o 
   8   8  10      690.63      675.16     16.58 o 
   9   8  10      737.09      778.86     21.27 o 
  -4   9  10      529.19      613.83     21.86 o 
  -3   9  10      594.50      567.47     20.22 o 
  -2   9  10       36.57       36.27     11.01 o 
  -1   9  10      298.16      305.90     20.89 o 
   0   9  10     1895.42     1956.02     65.36 o 
   1   9  10     3164.21     3288.10    101.74 o 
   2   9  10     1230.37     1211.03     43.80 o 
   3   9  10        9.46        3.26      8.53 o 
   4   9  10      305.68      282.66     17.97 o 
   5   9  10     1480.06     1492.37     51.15 o 
   6   9  10     1290.53     1300.34     58.68 o 
   7   9  10     1069.42     1071.11     22.59 o 
   8   9  10       60.34       62.80      6.91 o 
  -4  10  10      115.01      138.74     14.49 o 
  -3  10  10      609.96      603.07     29.14 o 
  -2  10  10      761.40      763.18     34.81 o 
  -1  10  10      935.31      881.09     36.72 o 
   0  10  10      169.71      185.18     16.17 o 
   1  10  10      228.68      231.90     17.52 o 
   2  10  10     1263.81     1296.60     47.28 o 
   3  10  10     2244.03     2093.02     68.84 o 
   4  10  10     1595.96     1508.84     53.12 o 
   5  10  10      179.76      207.64     15.72 o 
   6  10  10       57.78       69.29      8.41 o 
   7  10  10      720.12      772.54     18.56 o 
   8  10  10      885.22      881.90     20.45 o 
  -3  11  10       25.34       31.69      9.25 o 
  -2  11  10       94.73       82.99     13.59 o 
  -1  11  10      599.28      596.87     29.31 o 
   0  11  10     1509.60     1503.90     54.46 o 
   1  11  10      958.39      988.23     39.87 o 
   2  11  10       46.40       37.73     11.12 o 
   3  11  10      339.72      318.14     21.22 o 
   4  11  10      929.78      923.66     37.84 o 
   5  11  10     1215.37     1229.89     46.27 o 
   6  11  10      566.46      575.53     28.64 o 
   7  11  10      115.83      129.32     10.31 o 
  -2  12  10      370.55      365.53     24.26 o 
  -1  12  10      137.29      132.29     15.38 o 
   0  12  10      152.92      165.30     17.07 o 
   1  12  10      755.64      748.58     34.14 o 
   2  12  10     1327.33     1340.84     50.31 o 
   3  12  10      969.53      912.76     37.84 o 
   4  12  10      204.50      178.11     16.96 o 
   5  12  10       82.95       93.99     14.26 o 
   6  12  10      501.47      566.43     28.64 o 
   7  12  10      982.56     1049.88     40.54 o 
  -1  13  10      508.46      520.17     29.98 o 
   0  13  10      357.45      379.79     24.03 o 
   1  13  10       44.40       68.84     12.47 o 
   2  13  10       89.73       72.88     14.15 o 
   3  13  10      575.09      575.19     29.98 o 
   4  13  10     1084.14     1147.58     46.15 o 
   5  13  10      406.75      421.01     24.93 o 
   2  14  10      397.73      441.22     26.28 o 
   3  14  10      131.74      138.91     17.52 o 
  -1  -6  11      110.01      131.73     17.41 o 
   0  -6  11       20.49       21.90     13.25 o 
   1  -6  11      215.11      202.92     19.54 o 
   2  -6  11      323.64      307.36     23.13 o 
   3  -6  11      236.33      285.24     22.46 o 
  -2  -5  11      348.24      379.79     23.92 o 
  -1  -5  11      728.87      746.00     33.69 o 
   0  -5  11      466.82      482.10     27.18 o 
   1  -5  11      113.03      148.46     16.96 o 
   2  -5  11       20.57       19.76     12.69 o 
   3  -5  11      305.90      347.11     23.92 o 
   4  -5  11      547.98      561.72     29.87 o 
   5  -5  11      391.53      374.29     24.82 o 
  -3  -4  11      286.32      284.33     16.23 o 
  -2  -4  11      128.88      121.78     10.39 o 
  -1  -4  11       10.88       10.16      6.83 o 
   0  -4  11      471.62      425.84     24.59 o 
   1  -4  11      763.12      694.57     32.12 o 
   2  -4  11      559.57      546.89     27.40 o 
   3  -4  11      148.82      165.30     16.51 o 
   4  -4  11       33.60       28.07     10.67 o 
   5  -4  11      131.18      130.72     15.27 o 
   6  -4  11      360.07      365.42     23.81 o 
  -4  -3  11       38.33       44.24      8.90 o 
  -3  -3  11      214.82      210.30     28.52 o 
  -2  -3  11      900.79      909.30     43.96 o 
  -1  -3  11      686.43      651.29     26.95 o 
   0  -3  11      146.47      189.34     16.28 o 
   1  -3  11       66.12       71.31     12.35 o 
   2  -3  11      746.55      697.94     30.43 o 
   3  -3  11     1112.74     1101.87     42.56 o 
   4  -3  11      728.41      715.34     31.78 o 
   5  -3  11      195.32      221.00     17.74 o 
   6  -3  11       20.23       13.89      7.90 o 
   7  -3  11      294.78      301.57     29.03 o 
  -4  -2  11      360.17      408.09     25.04 o 
  -3  -2  11      222.66      215.93     12.29 o 
  -2  -2  11       12.26       13.64      6.99 o 
  -1  -2  11      458.44      429.66     23.70 o 
   0  -2  11      803.00      819.93     29.82 o 
   1  -2  11     1141.44     1105.58     41.44 o 
   2  -2  11      465.30      464.92     23.13 o 
   3  -2  11       16.60        8.87      9.66 o 
   4  -2  11      485.28      472.55     24.14 o 
   5  -2  11      832.50      798.96     23.58 o 
   6  -2  11      860.07      904.80     28.92 o 
   7  -2  11      143.09      135.21     16.40 o 
  -5  -1  11       31.84        7.41     12.13 o 
  -4  -1  11      324.75      303.77     20.78 o 
  -3  -1  11      975.72      933.16     26.84 o 
  -2  -1  11     1008.31     1006.07     27.39 o 
  -1  -1  11      188.38      202.54     11.06 o 
   0  -1  11       67.38       48.16      6.99 o 
   1  -1  11      889.99      836.23     22.49 o 
   2  -1  11     1834.20     1843.49     60.30 o 
   3  -1  11     1092.79     1060.44     39.19 o 
   4  -1  11      482.98      469.50     16.63 o 
   5  -1  11       38.84       41.29      7.50 o 
   6  -1  11      477.59      488.43     29.87 o 
   7  -1  11      589.94      583.84     29.87 o 
   8  -1  11      404.84      344.08     24.93 o 
  -5   0  11      363.04      395.63     25.15 o 
  -4   0  11      209.72      199.11     17.97 o 
  -3   0  11       18.00       18.30     10.89 o 
  -2   0  11      646.89      593.29     19.16 o 
  -1   0  11     1161.52     1152.02     29.26 o 
   0   0  11     1206.26     1212.05     30.21 o 
   1   0  11      760.32      770.75     21.35 o 
   2   0  11        1.67       -7.52      7.52 o 
   3   0  11      598.67      589.97     17.74 o 
   4   0  11     2017.20     1975.80     45.34 o 
   5   0  11     2013.24     1963.80     45.76 o 
   6   0  11      620.28      595.41     28.75 o 
   7   0  11        5.41       -2.25     10.89 o 
   8   0  11      197.85      211.91     19.76 o 
  -5   1  11      234.95      232.91     18.75 o 
  -4   1  11      719.52      727.47     32.57 o 
  -3   1  11     1095.69     1145.11     43.57 o 
  -2   1  11      230.16      210.34     16.28 o 
  -1   1  11       27.00       20.54      6.63 o 
   0   1  11     1190.76     1111.88     34.81 o 
   1   1  11     1727.24     1645.90     38.03 o 
   2   1  11     1790.74     1851.96     34.01 o 
   3   1  11      475.44      502.36     12.89 o 
   4   1  11        2.43        1.74      5.30 o 
   5   1  11      923.65      853.60     23.55 o 
   6   1  11     1221.74     1220.35     46.15 o 
   7   1  11      882.22      799.12     34.81 o 
   8   1  11      276.10      298.83     22.57 o 
  -5   2  11       78.36       70.41     14.15 o 
  -4   2  11        2.43        2.02      9.77 o 
  -3   2  11      534.39      496.36     25.60 o 
  -2   2  11     1427.09     1413.17     49.64 o 
  -1   2  11     1438.52     1419.68     48.74 o 
   0   2  11      845.81      824.37     22.67 o 
   1   2  11        1.99        7.86      5.35 o 
   2   2  11     1024.72     1035.48     25.23 o 
   3   2  11     2053.78     2117.29     38.31 o 
   4   2  11     2544.12     2554.79     45.32 o 
   5   2  11      872.25      849.76     33.91 o 
   6   2  11        0.38       10.33      9.88 o 
   7   2  11      460.02      431.79     24.26 o 
   8   2  11      814.82      809.00     37.28 o 
   9   2  11      646.96      696.92     35.94 o 
  -5   3  11      438.25      405.51     25.27 o 
  -4   3  11      771.46      744.31     32.68 o 
  -3   3  11      252.56      258.29     18.64 o 
  -2   3  11       37.05       30.21     10.56 o 
  -1   3  11      511.23      536.79     25.49 o 
   0   3  11     2218.72     2236.43     71.08 o 
   1   3  11     2059.17     2049.32     45.89 o 
   2   3  11     1120.40     1154.66     22.93 o 
   3   3  11      140.30      131.48      6.45 o 
   4   3  11      602.20      598.64     14.23 o 
   5   3  11     1726.09     1777.96     84.79 o 
   6   3  11     1112.73     1066.84     41.55 o 
   7   3  11      473.99      467.95     26.28 o 
   8   3  11       25.40       14.60     12.35 o 
   9   3  11      145.03      168.45     19.43 o 
  -5   4  11       19.65        8.87     10.56 o 
  -4   4  11      460.43      434.48     25.27 o 
  -3   4  11      968.55      885.81     36.05 o 
  -2   4  11     1248.55     1251.57     45.48 o 
  -1   4  11      563.14      548.47     26.17 o 
   0   4  11       22.65        9.88      8.98 o 
   1   4  11     1992.48     2011.27     65.13 o 
   2   4  11     3217.38     3272.02     70.12 o 
   3   4  11     3253.32     3287.25     57.04 o 
   4   4  11      762.04      781.57     24.48 o 
   5   4  11        0.00        1.44      5.47 o 
   6   4  11      410.04      396.19     23.02 o 
   7   4  11     1242.70     1248.42     47.73 o 
   8   4  11     1060.65     1022.82     42.45 o 
   9   4  11      248.27      293.89     23.47 o 
  -5   5  11      480.70      466.83     27.06 o 
  -4   5  11      234.78      250.31     19.76 o 
  -3   5  11       19.97       12.69     10.44 o 
  -2   5  11      332.88      326.79     19.99 o 
  -1   5  11     1153.85     1173.07     43.35 o 
   0   5  11     1419.46     1390.26     48.85 o 
   1   5  11      915.99      906.70     34.70 o 
   2   5  11      334.80      343.30     18.53 o 
   3   5  11      481.31      458.75     15.17 o 
   4   5  11     2358.91     2417.79     53.85 o 
   5   5  11     1465.67     1550.80     37.12 o 
   6   5  11      691.21      685.23     32.51 o 
   7   5  11       51.72       35.94     11.90 o 
   8   5  11      114.73      122.29     15.38 o 
   9   5  11      520.18      572.72     31.56 o 
  -5   6  11      269.53      260.08     21.22 o 
  -4   6  11      902.06      895.92     37.73 o 
  -3   6  11      825.41      855.15     36.38 o 
  -2   6  11      613.37      586.98     27.85 o 
  -1   6  11        4.38        6.63      8.65 o 
   0   6  11      508.56      488.05     24.59 o 
   1   6  11     3508.26     3548.07    108.03 o 
   2   6  11     2258.62     2334.57     74.00 o 
   3   6  11     1092.83     1143.03     28.98 o 
   4   6  11       22.45       16.49      5.96 o 
   5   6  11      679.43      677.42     20.13 o 
   6   6  11     1640.94     1634.00     62.44 o 
   7   6  11     1209.73     1225.30     31.73 o 
   8   6  11      406.89      396.98     24.26 o 
   9   6  11        3.11       -9.21     12.13 o 
  -4   7  11        0.14       21.67     12.35 o 
  -3   7  11      322.85      302.76     21.79 o 
  -2   7  11     1027.56     1019.56     40.76 o 
  -1   7  11     1428.60     1467.74     52.22 o 
   0   7  11      733.90      691.87     29.98 o 
   1   7  11       51.88       61.99     10.56 o 
   2   7  11      217.85      227.07     16.17 o 
   3   7  11     2006.30     1955.01     63.45 o 
   4   7  11     1625.85     1665.70     39.73 o 
   5   7  11      787.42      793.12     22.86 o 
   6   7  11       90.73       78.67      8.10 o 
   7   7  11      159.18      175.41     19.03 o 
   8   7  11      736.99      758.36     29.53 o 
   9   7  11      559.99      528.14     29.53 o 
  -4   8  11      509.80      544.76     30.10 o 
  -3   8  11      221.50      207.07     11.88 o 
  -2   8  11        0.11        2.70      9.32 o 
  -1   8  11      457.68      442.79     25.04 o 
   0   8  11     1714.82     1674.60     57.72 o 
   1   8  11     1778.56     1794.42     60.53 o 
   2   8  11      712.62      779.46     32.01 o 
   3   8  11       10.68       -6.06      8.42 o 
   4   8  11      659.23      605.63     26.61 o 
   5   8  11     1601.11     1571.68     38.41 o 
   6   8  11     1550.00     1545.86     38.29 o 
   7   8  11      645.88      665.43     21.39 o 
   8   8  11        5.09       17.06      7.61 o 
  -3   9  11      519.63      557.47     37.06 o 
  -2   9  11      960.65      958.69     40.76 o 
  -1   9  11      799.64      813.83     35.82 o 
   0   9  11        1.54        3.82      8.87 o 
   1   9  11      434.14      422.13     22.91 o 
   2   9  11     1648.11     1697.39     58.17 o 
   3   9  11     1450.51     1405.53     49.75 o 
   4   9  11      401.84      443.24     22.91 o 
   5   9  11       97.51      110.42     11.06 o 
   6   9  11      258.79      260.65     13.26 o 
   7   9  11      916.43      950.23     27.57 o 
   8   9  11      843.45      908.35     27.25 o 
  -3  10  11        0.03        7.05      9.83 o 
  -2  10  11      251.96      267.83     21.22 o 
  -1  10  11      713.97      716.46     33.69 o 
   0  10  11     1288.48     1357.47     50.42 o 
   1  10  11      475.02      496.36     26.39 o 
   2  10  11       14.22       17.07     10.22 o 
   3  10  11      380.52      344.64     20.78 o 
   4  10  11      940.11      930.62     37.84 o 
   5  10  11     1347.51     1347.25     48.96 o 
   6  10  11      579.98      572.83     27.85 o 
   7  10  11       33.11       48.20     12.02 o 
   8  10  11      241.61      249.35     14.23 o 
  -2  11  11      224.31      252.78     20.66 o 
  -1  11  11       36.91       52.89     12.58 o 
   0  11  11      350.02      359.92     24.03 o 
   1  11  11      965.54      893.00     37.73 o 
   2  11  11     1470.20     1461.23     53.45 o 
   3  11  11      468.23      473.79     26.05 o 
   4  11  11       16.21       12.47      9.55 o 
   5  11  11      222.70      197.76     17.63 o 
   6  11  11      684.40      688.17     32.12 o 
   7  11  11      789.92      821.24     36.16 o 
  -1  12  11      693.70      798.11     37.84 o 
   0  12  11      326.14      334.87     23.92 o 
   1  12  11        2.20        3.82     11.12 o 
   2  12  11      255.94      247.39     19.20 o 
   3  12  11      799.94      807.88     36.16 o 
   4  12  11     1055.63     1038.76     42.45 o 
   5  12  11      560.96      591.14     30.43 o 
   6  12  11       56.53       62.33     12.69 o 
   1  13  11      501.92      503.77     29.31 o 
   2  13  11      379.63      388.55     25.60 o 
   3  13  11       14.94       12.58     11.57 o 
   4  13  11      179.38      160.36     17.86 o 
   5  13  11      608.83      616.41     32.23 o 
   0  -5  12      360.47      416.18     26.28 o 
   1  -5  12      287.52      289.17     21.34 o 
   2  -5  12      202.62      194.73     18.98 o 
   3  -5  12       26.91       46.60     12.80 o 
  -2  -4  12      341.84      341.24     16.65 o 
  -1  -4  12      225.48      221.90     18.87 o 
   0  -4  12       33.59       42.00     13.03 o 
   1  -4  12       58.89       60.87     13.81 o 
   2  -4  12      338.60      373.73     24.14 o 
   3  -4  12      497.53      497.15     27.85 o 
   4  -4  12      271.68      295.01     21.79 o 
   5  -4  12       33.75       38.74     13.36 o 
  -2  -3  12       41.38       42.04     15.38 o 
  -1  -3  12      474.13      468.17     24.48 o 
   0  -3  12      557.64      546.33     27.18 o 
   1  -3  12      363.27      395.07     22.68 o 
   2  -3  12       72.78       67.83     12.02 o 
   3  -3  12       52.57       44.69     12.58 o 
   4  -3  12      277.40      297.70     21.56 o 
   5  -3  12      412.16      452.56     25.94 o 
   6  -3  12      324.06      323.31     22.35 o 
  -3  -2  12      404.13      427.18     17.31 o 
  -2  -2  12      335.35      328.92     20.72 o 
  -1  -2  12       40.33       35.10      7.41 o 
   0  -2  12       76.49       67.38      8.76 o 
   1  -2  12      465.84      431.23     23.02 o 
   2  -2  12      995.43      954.87     38.29 o 
   3  -2  12      726.72      682.89     30.88 o 
   4  -2  12      101.31      104.33     13.93 o 
   5  -2  12       44.70       45.59     12.58 o 
   6  -2  12      305.19      304.33     15.27 o 
  -4  -1  12        8.77        9.43     10.56 o 
  -3  -1  12       79.18       47.50     12.47 o 
  -2  -1  12      475.40      505.05     18.66 o 
  -1  -1  12      762.66      762.65     27.51 o 
   0  -1  12      434.23      448.54     16.34 o 
   1  -1  12      125.38      150.48     11.23 o 
   2  -1  12       65.28       61.43     11.45 o 
   3  -1  12      695.61      671.10     29.65 o 
   4  -1  12      743.58      757.79     32.34 o 
   5  -1  12      754.40      708.76     22.07 o 
   6  -1  12      171.93      186.30     17.52 o 
   7  -1  12       10.03       19.76     12.58 o 
  -4   0  12      445.49      460.09     26.05 o 
  -3   0  12      512.80      603.94     29.42 o 
  -2   0  12       44.46       51.76      8.53 o 
  -1   0  12      107.47      110.51      9.43 o 
   0   0  12      477.21      464.97     16.08 o 
   1   0  12      887.96      902.31     38.74 o 
   2   0  12     1044.01     1019.22     38.29 o 
   3   0  12      153.10      171.70     14.37 o 
   4   0  12       63.11       52.19     16.17 o 
   5   0  12      673.02      655.03     20.55 o 
   6   0  12      808.30      725.56     33.13 o 
   7   0  12      300.59      269.07     20.66 o 
  -4   1  12       33.65       29.20     12.58 o 
  -3   1  12      587.81      606.19     29.98 o 
  -2   1  12      963.16      986.43     38.97 o 
  -1   1  12      658.69      664.79     20.72 o 
   0   1  12      267.24      285.20     30.60 o 
   1   1  12       74.99       68.81      7.74 o 
   2   1  12      671.71      663.80     26.73 o 
   3   1  12     1204.87     1269.71     31.36 o 
   4   1  12     1144.80     1134.49     28.98 o 
   5   1  12      418.25      420.09     19.93 o 
   6   1  12       62.59       66.37     12.69 o 
   7   1  12      266.06      254.36     19.20 o 
   8   1  12      433.65      400.91     26.61 o 
  -4   2  12      343.45      353.40     23.81 o 
  -3   2  12       49.13       53.00     12.58 o 
  -2   2  12      117.69      116.90     13.36 o 
  -1   2  12      663.43      680.42     30.32 o 
   0   2  12     1285.72     1365.93     45.99 o 
   1   2  12     1133.12     1156.72     29.22 o 
   2   2  12      200.86      220.92     11.15 o 
   3   2  12      105.99      107.77      6.55 o 
   4   2  12      610.72      608.83     27.74 o 
   5   2  12      853.95      847.85     35.15 o 
   6   2  12      542.50      520.28     26.84 o 
   7   2  12      113.09      128.13     16.17 o 
   8   2  12        9.77       -0.67     12.02 o 
  -4   3  12      264.06      253.79     20.10 o 
  -3   3  12      776.38      800.58     34.70 o 
  -2   3  12      687.45      708.60     31.33 o 
  -1   3  12      224.40      239.87     17.63 o 
   0   3  12       13.83       27.63      9.99 o 
   1   3  12     1040.83     1018.89     26.64 o 
   2   3  12     1569.83     1592.82     30.51 o 
   3   3  12     1862.41     1931.24     35.89 o 
   4   3  12      564.50      555.66     14.19 o 
   5   3  12       36.77       22.01     10.22 o 
   6   3  12      746.94      778.79     34.36 o 
   7   3  12      755.79      753.52     34.70 o 
   8   3  12      731.93      738.36     35.82 o 
  -4   4  12       33.32       47.73     13.36 o 
  -3   4  12      104.19      120.72     14.60 o 
  -2   4  12      400.51      386.87     23.25 o 
  -1   4  12     1188.64     1226.86     45.71 o 
   0   4  12     1076.16     1100.75     41.66 o 
   1   4  12      330.54      321.62     18.98 o 
   2   4  12      339.92      333.86     19.88 o 
   3   4  12      880.29      890.03     19.28 o 
   4   4  12     1008.31     1037.68     27.18 o 
   5   4  12      542.54      576.66     18.43 o 
   6   4  12      125.63      124.88     13.70 o 
   7   4  12        2.89       18.87     10.56 o 
   8   4  12      286.22      280.75     22.01 o 
  -4   5  12      612.70      645.16     32.45 o 
  -3   5  12      546.87      553.74     27.96 o 
  -2   5  12      194.32      173.39     16.84 o 
  -1   5  12        3.30       -1.35      8.76 o 
   0   5  12      565.81      506.47     24.93 o 
   1   5  12     1843.09     1843.27     61.99 o 
   2   5  12     1501.06     1520.97     52.22 o 
   3   5  12      953.69      955.42     25.61 o 
   4   5  12       59.08       66.62      7.11 o 
   5   5  12      891.52      934.33     25.52 o 
   6   5  12     1099.76     1127.03     44.13 o 
   7   5  12      887.56      853.47     37.40 o 
   8   5  12      262.54      231.90     19.43 o 
  -4   6  12       82.72       74.23     15.27 o 
  -3   6  12      454.20      471.54     26.05 o 
  -2   6  12      688.30      635.16     29.87 o 
  -1   6  12     1031.87     1022.48     40.88 o 
   0   6  12      174.88      180.24     16.28 o 
   1   6  12       53.11       30.77      9.77 o 
   2   6  12     1110.35     1138.37     42.22 o 
   3   6  12     1639.03     1619.36     38.83 o 
   4   6  12     1026.43     1046.95     28.24 o 
   5   6  12      202.68      230.72     11.85 o 
   6   6  12        2.20        8.99      6.79 o 
   7   6  12      302.24      334.09     22.24 o 
   8   6  12      760.14      738.81     35.71 o 
  -4   7  12      380.70      375.30     25.94 o 
  -3   7  12      163.45      149.13     17.18 o 
  -2   7  12        2.95       10.78     11.68 o 
  -1   7  12      510.46      491.53     26.61 o 
   0   7  12     1503.44     1487.96     53.34 o 
   1   7  12      980.44     1063.24     41.44 o 
   2   7  12      413.33      440.10     23.69 o 
   3   7  12       29.44       30.10     10.11 o 
   4   7  12      974.66     1000.04     33.63 o 
   5   7  12     1374.10     1405.44     35.36 o 
   6   7  12     1156.29     1157.52     30.61 o 
   7   7  12      338.37      312.69     24.31 o 
   8   7  12        5.52        1.24     11.01 o 
  -3   8  12      533.03      525.00     29.53 o 
  -2   8  12      563.86      588.11     30.66 o 
  -1   8  12      183.79      157.33     15.95 o 
   0   8  12       40.00       24.93     10.33 o 
   1   8  12      494.18      481.99     25.83 o 
   2   8  12     1381.39     1428.66     51.21 o 
   3   8  12     1086.56     1136.69     42.79 o 
   4   8  12      379.99      378.33     21.11 o 
   5   8  12        0.64        0.51      6.75 o 
   6   8  12      525.41      554.97     19.27 o 
   7   8  12     1097.61     1139.99     31.30 o 
   8   8  12      779.54      827.87     40.54 o 
  -3   9  12        3.87        8.20     11.34 o 
  -2   9  12      337.89      345.43     24.82 o 
  -1   9  12     1078.68     1179.02     46.72 o 
   0   9  12     1267.05     1323.55     50.31 o 
   1   9  12      141.46      134.53     14.82 o 
   2   9  12        8.85       -6.18      8.31 o 
   3   9  12      759.63      759.92     33.13 o 
   4   9  12     1023.79     1059.54     40.76 o 
   5   9  12      858.89      859.42     34.92 o 
   6   9  12      366.46      386.65     16.86 o 
   7   9  12        0.22       -3.69      8.31 o 
  -2  10  12       84.66       99.27     16.51 o 
  -1  10  12       14.16       28.41     11.57 o 
   0  10  12      486.80      582.04     30.55 o 
   1  10  12      923.84      989.35     40.43 o 
   2  10  12     1099.48     1100.86     44.02 o 
   3  10  12      305.48      312.30     20.55 o 
   4  10  12        9.99       18.64     10.78 o 
   5  10  12      328.41      342.85     22.46 o 
   6  10  12     1150.20     1114.79     43.68 o 
   7  10  12      924.92      933.05     28.02 o 
  -1  11  12      543.70      561.94     30.55 o 
   0  11  12      177.55      197.53     18.42 o 
   1  11  12        4.59        8.53     11.57 o 
   2  11  12      412.55      388.44     24.03 o 
   3  11  12     1031.94      958.81     40.54 o 
   4  11  12      697.94      717.70     33.69 o 
   5  11  12      327.01      380.02     24.48 o 
   6  11  12        3.84       23.69     12.02 o 
   0  12  12      622.33      675.93     34.81 o 
   1  12  12      686.31      725.34     34.59 o 
   2  12  12      232.16      226.96     19.99 o 
   3  12  12        4.84        2.02     11.57 o 
   4  12  12      236.04      258.06     19.99 o 
   5  12  12      859.43      865.71     38.52 o 
   0  -3  13      159.79      152.39     17.52 o 
   1  -3  13      328.06      281.87     21.11 o 
   2  -3  13      483.64      529.38     28.75 o 
   3  -3  13      215.56      223.25     19.65 o 
   4  -3  13        7.21       11.34     11.79 o 
  -1  -2  13      446.65      486.21     18.59 o 
   0  -2  13      174.25      194.61     17.97 o 
   1  -2  13       38.93       27.74     12.02 o 
   2  -2  13       91.52      112.64     15.16 o 
   3  -2  13      441.42      390.57     23.69 o 
   4  -2  13      492.39      512.42     27.06 o 
   5  -2  13      233.37      244.59     19.43 o 
  -2  -1  13        2.62        2.30     13.76 o 
  -1  -1  13      102.69       97.33     10.01 o 
   0  -1  13      428.22      424.80     16.76 o 
   1  -1  13      643.65      621.01     29.87 o 
   2  -1  13      381.55      389.56     22.80 o 
   3  -1  13        8.21       12.58     10.44 o 
   4  -1  13      134.43      105.00     13.93 o 
   5  -1  13      373.23      356.21     22.01 o 
  -3   0  13      397.85      432.46     26.73 o 
  -2   0  13      555.03      582.04     29.87 o 
  -1   0  13      265.16      293.11     21.62 o 
   0   0  13       34.53       46.02      7.46 o 
   1   0  13       48.46       65.32      8.31 o 
   2   0  13      526.84      549.59     26.95 o 
   3   0  13      891.10      859.65     34.81 o 
   4   0  13      444.93      444.70     23.47 o 
   5   0  13       57.89       77.15     12.35 o 
   6   0  13       74.04       75.80     14.15 o 
  -3   1  13       17.82        5.50     12.35 o 
  -2   1  13      148.65      124.20     15.61 o 
  -1   1  13      610.95      619.79     24.59 o 
   0   1  13      730.67      754.38     38.69 o 
   1   1  13      613.42      619.78     23.02 o 
   2   1  13       20.20       25.46      7.06 o 
   3   1  13      196.68      149.24     14.49 o 
   4   1  13      643.34      657.51     28.86 o 
   5   1  13      825.05      879.41     36.61 o 
   6   1  13      329.35      313.20     22.01 o 
   7   1  13        4.97        4.27     11.79 o 
  -3   2  13      446.96      423.70     26.05 o 
  -2   2  13      283.34      262.10     19.88 o 
  -1   2  13       25.80       19.20     11.34 o 
   0   2  13       58.91       60.70      8.28 o 
   1   2  13      680.54      697.22     21.62 o 
   2   2  13      971.06     1011.62     26.92 o 
   3   2  13      471.66      511.74     24.93 o 
   4   2  13       73.39       67.88      8.22 o 
   5   2  13       94.37       84.34     12.80 o 
   6   2  13      498.94      501.19     27.29 o 
   7   2  13      516.57      519.16     28.75 o 
  -3   3  13       62.67       92.98     14.71 o 
  -2   3  13      554.07      608.43     29.65 o 
  -1   3  13      892.11      909.39     37.62 o 
   0   3  13      703.80      776.32     33.46 o 
   1   3  13      113.10      129.09      9.60 o 
   2   3  13      307.30      280.69     17.91 o 
   3   3  13      617.14      638.66     16.10 o 
   4   3  13     1161.38     1177.34     43.57 o 
   5   3  13      600.78      599.23     28.86 o 
   6   3  13       21.54       16.84     11.12 o 
   7   3  13       74.59       52.89     13.03 o 
  -3   4  13      138.49      135.21     16.96 o 
  -2   4  13       22.42        9.77     11.57 o 
  -1   4  13       45.01       25.94     10.89 o 
   0   4  13      729.04      675.70     30.99 o 
   1   4  13     1183.67     1199.12     44.69 o 
   2   4  13      675.78      691.42     30.32 o 
   3   4  13       31.43       39.76      5.67 o 
   4   4  13      156.12      166.85     14.54 o 
   5   4  13      567.68      676.15     30.88 o 
   6   4  13      585.04      512.19     27.74 o 
   7   4  13      606.99      576.88     30.66 o 
   8   4  13      115.23      107.47     17.18 o 
  -3   5  13      355.02      391.92     25.83 o 
  -2   5  13      697.13      636.51     30.77 o 
  -1   5  13      583.98      656.72     31.56 o 
   0   5  13       92.79       97.14     14.60 o 
   1   5  13      173.19      147.67     15.38 o 
   2   5  13     1039.75     1042.58     40.43 o 
   3   5  13     1143.79     1122.97     29.46 o 
   4   5  13     1183.44     1185.48     30.72 o 
   5   5  13      118.52      129.09     10.11 o 
   6   5  13       69.34       64.46     13.48 o 
   7   5  13      384.86      399.22     25.83 o 
   8   5  13      633.50      625.28     32.23 o 
  -3   6  13        7.29        4.38     11.34 o 
  -2   6  13       65.10       57.16     13.93 o 
  -1   6  13      371.07      357.67     23.92 o 
   0   6  13      975.65      996.65     40.09 o 
   1   6  13      532.41      559.81     28.41 o 
   2   6  13       77.84       96.69     12.69 o 
   3   6  13      245.13      237.29     17.41 o 
   4   6  13      855.75      818.64     23.85 o 
   5   6  13      972.30     1022.03     48.29 o 
   6   6  13      584.00      566.46     38.46 o 
   7   6  13      192.41      165.19     18.08 o 
   8   6  13       62.31       70.07     16.06 o 
  -2   7  13      475.93      506.58     28.86 o 
  -1   7  13       82.28       80.74     13.93 o 
   0   7  13      139.08      151.49     17.18 o 
   1   7  13      892.28      907.93     38.41 o 
   2   7  13      934.84      995.86     39.53 o 
   3   7  13      931.03      953.64     38.29 o 
   4   7  13      226.50      226.62     12.23 o 
   5   7  13       88.52       77.37     14.71 o 
   6   7  13      377.46      407.63     20.78 o 
   7   7  13      829.79      842.01     38.41 o 
  -2   8  13      379.61      422.92     27.51 o 
  -1   8  13      658.26      667.17     33.24 o 
   0   8  13      495.01      525.22     29.31 o 
   1   8  13       43.68       41.21     12.80 o 
   2   8  13       20.71       15.05     11.23 o 
   3   8  13      735.96      753.41     32.57 o 
   4   8  13      995.35     1032.25     40.09 o 
   5   8  13      799.98      814.99     24.76 o 
   6   8  13      221.03      246.49     13.41 o 
   7   8  13       62.07       65.26      9.41 o 
  -1   9  13      120.16      138.69     17.07 o 
   0   9  13      732.11      750.83     35.04 o 
   1   9  13     1057.51     1134.10     45.71 o 
   2   9  13      590.09      613.04     29.87 o 
   3   9  13      144.19      156.10     15.50 o 
   4   9  13       56.01       45.14     12.35 o 
   5   9  13      419.63      426.96     24.71 o 
   6   9  13      806.42      861.36     26.39 o 
   7   9  13      671.18      727.95     24.10 o 
  -1  10  13      292.00      316.91     23.36 o 
   0  10  13       60.74       63.22     13.81 o 
   1  10  13       38.01       44.25     13.93 o 
   2  10  13      392.86      386.42     25.04 o 
   3  10  13      834.01      840.44     36.83 o 
   4  10  13      572.00      561.38     29.20 o 
   5  10  13      229.12      191.36     17.86 o 
   6  10  13       16.18        7.75     10.89 o 
   0  11  13      623.16      737.24     36.72 o 
   1  11  13      501.51      589.46     32.01 o 
   2  11  13      134.29      117.58     16.51 o 
   3  11  13       28.01       19.32     11.23 o 
   4  11  13      408.88      412.02     24.93 o 
   5  11  13      676.31      656.83     31.78 o 
   0  -1  14        0.06        6.63     11.90 o 
   1  -1  14      133.92      155.98     17.41 o 
   2  -1  14      401.37      383.61     24.48 o 
   3  -1  14      368.90      355.87     22.91 o 
   4  -1  14      115.09      118.47     15.38 o 
  -1   0  14      341.13      379.73     18.70 o 
   0   0  14      354.40      376.78     21.73 o 
   1   0  14      236.34      276.14     20.10 o 
   2   0  14        0.79        4.72     10.89 o 
   3   0  14      143.73      131.28     15.05 o 
   4   0  14      546.36      568.68     28.64 o 
  -1   1  14        4.07       -0.56     10.33 o 
   0   1  14      144.53      129.90     10.66 o 
   1   1  14      532.08      600.09     20.23 o 
   2   1  14      473.70      456.49     25.27 o 
   3   1  14      160.81      206.07     16.96 o 
   4   1  14        1.53       -6.29      9.43 o 
   6   1  14      369.56      355.54     24.48 o 
  -2   2  14      397.00      392.15     25.04 o 
  -1   2  14      456.70      448.52     25.27 o 
   0   2  14      278.82      299.72     21.45 o 
   1   2  14        5.87        1.09      7.13 o 
   2   2  14      192.85      201.54     12.35 o 
   3   2  14      562.41      612.81     28.64 o 
   5   2  14      199.70      180.13     17.07 o 
   6   2  14        7.11       42.34     12.91 o 
  -2   3  14        1.09       -6.06     11.57 o 
  -1   3  14      247.03      253.23     20.33 o 
   0   3  14      684.43      717.81     32.90 o 
   1   3  14      727.99      720.40     32.23 o 
   2   3  14      247.92      252.44     24.54 o 
   3   3  14        2.19       -6.06      6.27 o 
   4   3  14      149.93      143.18     15.05 o 
   5   3  14      654.48      710.74     33.24 o 
   6   3  14      700.34      701.30     33.69 o 
  -2   4  14      328.74      336.00     23.36 o 
  -1   4  14      209.19      196.41     18.64 o 
   0   4  14       23.12       32.01     12.47 o 
   1   4  14      342.93      330.94     22.24 o 
   2   4  14      782.07      816.52     34.59 o 
   3   4  14      744.21      709.17     30.99 o 
   4   4  14      278.88      323.76     21.34 o 
   5   4  14        8.08        3.48     11.34 o 
   6   4  14       52.22       42.11     13.59 o 
   7   4  14      279.45      291.30     22.68 o 
  -2   5  14      130.30      109.60     15.16 o 
  -1   5  14      541.27      558.69     30.21 o 
   0   5  14      816.59      902.77     38.63 o 
   1   5  14      265.45      285.80     20.66 o 
   2   5  14        2.19        4.94     10.67 o 
   3   5  14      249.68      247.06     18.42 o 
   4   5  14      718.49      710.23     22.11 o 
   5   5  14      956.69      951.73     39.30 o 
   6   5  14      352.63      361.38     23.36 o 
   7   5  14       22.49       46.04     14.71 o 
  -2   6  14      145.59      144.87     18.08 o 
  -1   6  14        9.32        8.20     12.69 o 
   0   6  14      180.36      183.50     17.63 o 
   1   6  14      805.64      867.62     37.62 o 
   2   6  14      754.33      749.93     34.14 o 
   3   6  14      564.56      624.04     30.10 o 
   4   6  14       11.92       27.91      7.90 o 
   5   6  14      120.04      137.24     11.17 o 
   6   6  14      359.33      409.67     25.60 o 
   7   6  14      555.67      565.65     31.33 o 
  -1   7  14      617.51      712.20     34.48 o 
   0   7  14      305.80      358.79     23.92 o 
   1   7  14        2.47       -8.98      9.88 o 
   2   7  14      212.70      206.18     18.64 o 
   3   7  14      700.86      730.50     33.46 o 
   4   7  14      866.41      846.17     36.05 o 
   5   7  14      478.28      466.65     34.87 o 
   6   7  14       30.83       26.37      8.87 o 
  -1   8  14      156.04      160.81     19.43 o 
   0   8  14      508.17      580.47     30.88 o 
   1   8  14      644.53      699.96     33.69 o 
   2   8  14      401.23      419.77     26.28 o 
   3   8  14      122.60      153.18     16.96 o 
   4   8  14      189.51      157.67     16.40 o 
   5   8  14      592.24      624.88     31.50 o 
   6   8  14      791.78      821.68     25.42 o 
   0   9  14        6.47        6.85     13.25 o 
   1   9  14      159.10      184.62     18.42 o 
   2   9  14      526.93      559.47     30.55 o 
   3   9  14      641.39      657.28     32.68 o 
   4   9  14      369.57      386.87     24.59 o 
   5   9  14       28.93       33.24     11.57 o 
   6   9  14       90.80      109.04     14.82 o 
   1  10  14      327.65      359.02     25.94 o 
   2  10  14       74.54      106.68     16.62 o 
   3  10  14       90.24      111.51     16.17 o 
   4  10  14      544.82      542.85     28.86 o 
   5  10  14      629.92      651.11     32.23 o 
   2   1  15      177.99      176.42     17.41 o 
   3   1  15      446.27      435.16     25.04 o 
   1   2  15      414.36      447.84     18.34 o 
   2   2  15      127.83      129.26     15.61 o 
   3   2  15        5.70      -11.23     11.23 o 
   0   3  15        9.91       -0.56     12.02 o 
   1   3  15      300.57      295.23     20.66 o 
   2   3  15      486.85      509.37     19.37 o 
   3   3  15      591.43      663.12     30.32 o 
   0   4  15      444.30      466.15     26.73 o 
   1   4  15      167.87      179.23     17.86 o 
   2   4  15        0.17       22.24     11.23 o 
   3   4  15      263.53      232.57     18.30 o 
   5   4  15      463.63      454.02     26.17 o 
   0   5  15      281.72      291.41     22.35 o 
   1   5  15      645.69      690.64     33.58 o 
   2   5  15      681.85      779.58     35.37 o 
   3   5  15      272.28      290.52     21.22 o 
   4   5  15        2.28       -3.93     10.22 o 
   5   5  15      105.17      109.49     15.05 o 
   0   6  15      158.88      145.88     16.73 o 
   1   6  15        1.88       -4.49     10.78 o 
   2   6  15      192.99      207.30     19.09 o 
   3   6  15      546.42      583.50     30.21 o 
   4   6  15      637.41      750.83     33.80 o 
   5   6  15      227.92      246.38     19.88 o 
   1   7  15      508.37      530.84     30.32 o 
   2   7  15      280.37      341.28     24.59 o 
   3   7  15        2.39       10.33     12.35 o 
   4   7  15      164.97      166.43     17.52 o 
   5   7  15      566.35      583.40     24.65 o 
   2   8  15      405.69      420.33     27.29 o 
   3   8  15      525.31      565.54     30.88 o 
   4   8  15      342.65      409.67     25.60 o 
                                                 
